# Supplementary material for: Constructing a comprehensive gene co-expression based interactome in Bos taurus
Source: PeerJ. 2017 Dec 4;5:e4107. doi: 10.7717/peerj.4107 (PMC5719962; doi:10.7717/peerj.4107)
Supplement: Table S2 [file peerj-05-4107-s003.xlsx]

## Sheet: TableS2 Modules
GeneSymbol	Module
PKM	module1
NDUFV1	module1
PPP2R4	module1
SIRT2	module1
ADRM1	module1
TBRG4	module1
HSF1	module1
CCT5	module1
TSR3	module1
CHMP4B	module1
TMEM63B	module1
DNAJA3	module1
CRYL1	module1
TARS2	module1
LYAR	module1
VPS18	module1
ABCB6	module1
ABHD17A	module1
ABHD5	module1
ACAA1	module1
ACER1	module1
ACSF3	module1
ACSM1	module1
ACSS2	module1
ACTC1	module1
ACTR1B	module1
ADAMTS8	module1
ADIPOR1	module1
ADPRHL2	module1
AHSA1	module1
AIFM2	module1
AIMP2	module1
AK1	module1
AK4	module1
AKT1S1	module1
ALAD	module1
ALDH4A1	module1
ALDOA	module1
ALKBH4	module1
ALKBH7	module1
AMIGO1	module1
ANAPC11	module1
ANK3	module1
ANKRD27	module1
ANKRD9	module1
AP1B1	module1
AP2A1	module1
AP2S1	module1
APEH	module1
ARFGAP2	module1
ARHGEF10L	module1
ARMC6	module1
ASAH1	module1
ASCC2	module1
ASMTL	module1
ASNA1	module1
ASS1	module1
ATG4B	module1
ATG4D	module1
ATG9A	module1
ATP5D	module1
ATP5J	module1
ATP5J2	module1
ATP5SL	module1
ATPAF2	module1
AURKAIP1	module1
AXIN1	module1
BAG1	module1
BCKDHA	module1
BCKDHB	module1
BCL2L13	module1
BCS1L	module1
BLOC1S1	module1
BORCS6	module1
BSG	module1
BTBD6	module1
BYSL	module1
C10orf2	module1
C12orf10	module1
C14orf2	module1
C19orf70	module1
C1QBP	module1
C6orf203	module1
CA12	module1
CABYR	module1
CAMSAP1	module1
CARNS1	module1
CARS	module1
CATSPER4	module1
CCBL1	module1
CCDC50	module1
CCM2	module1
CCSER1	module1
CCT3	module1
CDC34	module1
CDC45	module1
CDH13	module1
CDH17	module1
CDHR4	module1
CDK18	module1
CDK5RAP1	module1
CDKN2AIPNL	module1
CECR5	module1
CENPB	module1
CENPV	module1
CEP19	module1
CHCHD10	module1
CHCHD2	module1
CHIC2	module1
CHMP6	module1
CIPC	module1
CISD1	module1
CISD3	module1
CLPP	module1
CLTB	module1
CLYBL	module1
CMSS1	module1
COA3	module1
COMMD2	module1
COPS7A	module1
COQ4	module1
COQ5	module1
COX10	module1
COX11	module1
COX14	module1
COX4I1	module1
COX6B1	module1
CP	module1
CPSF4	module1
CUEDC1	module1
CYHR1	module1
D2HGDH	module1
DCTPP1	module1
DDX49	module1
DDX56	module1
DECR2	module1
DEPDC5	module1
DGCR14	module1
DHPS	module1
DHRS11	module1
DHRS7B	module1
DIS3L2	module1
DNAJB6	module1
DNAJC11	module1
DNM2	module1
DOHH	module1
DOLK	module1
DPH7	module1
DRG2	module1
DUS2	module1
DYNC1LI1	module1
ECH1	module1
EDF1	module1
EEFSEC	module1
EFCAB11	module1
EFTUD2	module1
EHD1	module1
EIF2D	module1
ELAC2	module1
ELOVL4	module1
EMC6	module1
EMC8	module1
EML6	module1
ENDOG	module1
ENSA	module1
EPN1	module1
EPN2	module1
EPSTI1	module1
ESRRA	module1
ETFB	module1
EVI5L	module1
FAF1	module1
FAM124B	module1
FAM195A	module1
FAM71E1	module1
FAM96B	module1
FARS2	module1
FARSA	module1
FASTK	module1
FBXW5	module1
FDFT1	module1
FEM1A	module1
FIBP	module1
FITM2	module1
FKBP4	module1
FLAD1	module1
FLII	module1
FNTA	module1
FOCAD	module1
FRAT2	module1
FTH1	module1
GADD45GIP1	module1
GAMT	module1
GAN	module1
GCDH	module1
GCLM	module1
GET4	module1
GGA1	module1
GGA2	module1
GGPS1	module1
GHR	module1
GID4	module1
GINM1	module1
GINS3	module1
GK5	module1
GLO1	module1
GLYCTK	module1
GNB1L	module1
GNL3	module1
GPA1	module1
GPC1	module1
GPI	module1
HSPA8	module2
CD81	module2
SPARCL1	module2
COL3A1	module2
RCN1	module2
COL6A2	module2
PEA15	module2
EGR1	module2
TNFRSF1A	module2
SLC38A2	module2
RBBP7	module2
F3	module2
MOCS2	module2
WDR75	module2
EXOC5	module2
A4GALT	module2
ACAP2	module2
ACCS	module2
ACSBG1	module2
ADAMTS10	module2
ADAMTS2	module2
ADGRA1	module2
ADGRA2	module2
ADGRA3	module2
ADGRB2	module2
ADGRL3	module2
ADGRL4	module2
AEBP1	module2
AEBP2	module2
AGPAT4	module2
AKAP4	module2
AKAP6	module2
ALDH1L1	module2
ALDH9A1	module2
ALYREF	module2
AMOTL2	module2
ANGPT4	module2
ANKRD29	module2
ANO10	module2
ANXA5	module2
AP2M1	module2
APOD	module2
ARHGAP1	module2
ARHGEF25	module2
ARHGEF4	module2
ARHGEF40	module2
ARID3B	module2
ARSH	module2
ASIP	module2
ASUN	module2
ATP1B2	module2
ATP2A3	module2
ATP8B3	module2
ATRAID	module2
B4GALNT1	module2
B4GALT4	module2
BAALC	module2
BAZ1A	module2
BCAT2	module2
BCL2L12	module2
BCL7C	module2
BEND6	module2
BFSP1	module2
BGN	module2
BRSK1	module2
BTBD19	module2
BTG2	module2
C12orf43	module2
C14orf93	module2
C15orf59	module2
C1orf204	module2
C1orf95	module2
C1QTNF2	module2
C1QTNF5	module2
C1QTNF7	module2
C5	module2
CALCRL	module2
CALHM2	module2
CAMK1G	module2
CAPNS1	module2
CARD10	module2
CCDC102B	module2
CCDC184	module2
CCDC8	module2
CCNI	module2
CCS	module2
CD151	module2
CD248	module2
CD276	module2
CD63	module2
CD99	module2
CDH20	module2
CDO1	module2
CEBPG	module2
CENPI	module2
CENPP	module2
CHORDC1	module2
CHST1	module2
CHST14	module2
CITED2	module2
CLEC11A	module2
CLIP2	module2
CLPB	module2
CMTM3	module2
CNIH3	module2
CNOT2	module2
CNPY4	module2
COL16A1	module2
COL18A1	module2
COL1A1	module2
COL1A2	module2
COL5A1	module2
COL5A2	module2
COL6A1	module2
COL6A3	module2
COLGALT1	module2
COMP	module2
COPZ2	module2
CPE	module2
CPNE5	module2
CPXM1	module2
CRABP2	module2
CRISPLD1	module2
CRTAP	module2
CSDC2	module2
CSNK1E	module2
CSNK2A2	module2
CTGF	module2
CTSB	module2
CYB5R3	module2
CYLD	module2
CYP27A1	module2
CYR61	module2
DACT3	module2
DCN	module2
DCP2	module2
DDAH2	module2
DDX31	module2
DHRS3	module2
DKK3	module2
DLGAP3	module2
DNAH8	module2
DNM1	module2
DPH6	module2
DPYSL2	module2
DYNLT1	module2
DZANK1	module2
EFEMP2	module2
EFNB3	module2
EIF2B5	module2
EMCN	module2
EPHA2	module2
EPHB4	module2
ESR1	module2
EVA1B	module2
EVC	module2
EVC2	module2
EXT2	module2
FAAP100	module2
FADS2	module2
FAIM2	module2
FAM107A	module2
FAM109B	module2
FAM117A	module2
FAM118A	module2
FAM166B	module2
FAM167B	module2
FAM170A	module2
FAM175A	module2
FAM43A	module2
FAM69B	module2
FAM78B	module2
FANCD2	module2
FANCF	module2
FASTKD1	module2
FBLN1	module2
FCGBP	module2
FEZ1	module2
FGL1	module2
FKBP10	module2
FKBP7	module2
FKBP9	module2
FMOD	module2
FNDC4	module2
FRRS1L	module2
FSD1	module2
FSTL1	module2
FZD1	module2
FZD2	module2
GABRE	module2
GAS1	module2
GAS6	module2
GCK	module2
GJC2	module2
GLB1L	module2
GNAO1	module2
GNAT1	module2
GNB3	module2
GNB5	module2
GPC5	module2
GPR162	module2
APP	module3
RHOB	module3
ALDH3A2	module3
JAM2	module3
SLC35A5	module3
LIX1L	module3
PLXND1	module3
CHD4	module3
STARD3NL	module3
DNAJC18	module3
WDR48	module3
CSGALNACT1	module3
ABCG2	module3
ABHD16A	module3
ACAP3	module3
ACVR1	module3
ADAM23	module3
ADCY3	module3
ADCY5	module3
ADD1	module3
ADGRF3	module3
ADGRL1	module3
AFAP1L2	module3
AGA	module3
AGRN	module3
AHCY	module3
ALDH3B1	module3
AMPH	module3
ANGPT2	module3
ANKRD31	module3
ANKRD33	module3
APBA1	module3
APBA2	module3
APBB1	module3
APBB3	module3
ARHGAP33	module3
ARHGEF17	module3
ARHGEF9	module3
ARL10	module3
ARMC9	module3
ARMCX1	module3
ARMCX2	module3
ARMCX6	module3
ARSK	module3
ATAT1	module3
ATHL1	module3
ATN1	module3
ATP9B	module3
ATRNL1	module3
ATXN7	module3
AXL	module3
BAHCC1	module3
BCAS4	module3
BCL2L2	module3
BEAN1	module3
BET1L	module3
BPIFB1	module3
BTBD2	module3
BZRAP1	module3
C1orf216	module3
C1QTNF6	module3
C5orf42	module3
C8B	module3
C9orf9	module3
CACNA1C	module3
CACNA1H	module3
CACNB3	module3
CAD	module3
CADM3	module3
CAPRIN2	module3
CASP9	module3
CATSPERD	module3
CATSPERG	module3
CBX6	module3
CC2D2A	module3
CCDC112	module3
CCDC136	module3
CCDC152	module3
CCDC17	module3
CCDC189	module3
CCDC190	module3
CCDC42	module3
CDH2	module3
CDK20	module3
CDR2L	module3
CDS2	module3
CEACAM20	module3
CEMIP	module3
CEP131	module3
CEP164	module3
CERCAM	module3
CFAP126	module3
CGREF1	module3
CHAD	module3
CHD3	module3
CHIC1	module3
CHST2	module3
CIB2	module3
CIC	module3
CKB	module3
CLDN10	module3
CLIP3	module3
CLMN	module3
CLUAP1	module3
CNRIP1	module3
CNTN1	module3
COL13A1	module3
COL27A1	module3
COPG2	module3
CORIN	module3
CPEB1	module3
CPNE2	module3
CRLS1	module3
CROCC	module3
CTTNBP2	module3
CUL7	module3
CYP39A1	module3
DACT1	module3
DBN1	module3
DCHS1	module3
DCLK1	module3
DCLK2	module3
DDB1	module3
DDIT4L	module3
DDR2	module3
DENND2A	module3
DGAT2L6	module3
DHX30	module3
DHX34	module3
DISP1	module3
DLG4	module3
DLG5	module3
DLK1	module3
DNAH1	module3
DNAI1	module3
DNM3	module3
DOC2B	module3
DOCK6	module3
DQX1	module3
DTX3	module3
DUSP18	module3
DVL2	module3
DYNC2LI1	module3
DZIP1	module3
EBF4	module3
EFCAB7	module3
EFNA2	module3
EHD3	module3
EHMT2	module3
EML2	module3
EPB41L1	module3
EPHB1	module3
ERLIN2	module3
EVA1C	module3
FAIM	module3
FAM110B	module3
FAM124A	module3
FAM13C	module3
FAM171A1	module3
FAM188B	module3
FAM189B	module3
FAM20C	module3
FAR2	module3
FBXL2	module3
FBXO10	module3
FGD1	module3
FGF11	module3
FGF2	module3
FGFR1	module3
FIBIN	module3
FTO	module3
FUT10	module3
GABBR1	module3
GAL3ST4	module3
GALNS	module3
GALNT15	module3
GARNL3	module3
GAS2	module3
GAS8	module3
GDI1	module3
GEMIN7	module3
GJA1	module3
GLIS2	module3
GPM6A	module3
GPR153	module3
GPR161	module3
GPR173	module3
NSMCE1	module4
DDX6	module4
TARDBP	module4
EIF4G3	module4
POLR1B	module4
ZNF652	module4
ABCA1	module4
ABCE1	module4
ABL2	module4
ACBD5	module4
ADAMTS9	module4
AFF3	module4
AFF4	module4
AGGF1	module4
AGL	module4
AGO1	module4
AGO3	module4
AKT3	module4
ALCAM	module4
ALDH6A1	module4
ALS2	module4
AMOT	module4
ANKLE2	module4
ANKRD17	module4
ANO6	module4
AP1G1	module4
AP2B1	module4
API5	module4
APPBP2	module4
APPL1	module4
AREL1	module4
ARHGAP35	module4
ARHGEF12	module4
ARID5B	module4
ARRDC3	module4
ATE1	module4
ATG2B	module4
ATP2A2	module4
ATP7A	module4
ATRN	module4
BACH1	module4
BBX	module4
BCL2	module4
BEST4	module4
BICC1	module4
BIRC6	module4
BIRC8	module4
BLOC1S6	module4
BMS1	module4
BROX	module4
BTBD3	module4
BTBD7	module4
C11orf42	module4
C14orf28	module4
C16orf52	module4
C16orf70	module4
C6orf89	module4
C7orf31	module4
C8orf37	module4
CACUL1	module4
CBFA2T2	module4
CBLB	module4
CCDC171	module4
CCDC25	module4
CCNJ	module4
CCNT1	module4
CCT6A	module4
CD109	module4
CDC42BPA	module4
CDK19	module4
CELF1	module4
CEP104	module4
CEP120	module4
CEP68	module4
CEP76	module4
CEP85L	module4
CEP97	module4
CERS6	module4
CHAMP1	module4
CKAP5	module4
CLASP1	module4
CLCN6	module4
CLEC16A	module4
COL4A3BP	module4
CPD	module4
CPED1	module4
CRCP	module4
CREBRF	module4
CRHR2	module4
CRIM1	module4
CSGALNACT2	module4
CTR9	module4
CUL5	module4
DCAF10	module4
DCAF13	module4
DCTN4	module4
DCUN1D4	module4
DDX17	module4
DDX3X	module4
DENND5A	module4
DGKE	module4
DHTKD1	module4
DIP2C	module4
DIXDC1	module4
DLC1	module4
DMD	module4
DNTTIP2	module4
DPP8	module4
DSTYK	module4
DUSP16	module4
DYNC1LI2	module4
DYRK1A	module4
E2F3	module4
EDEM3	module4
EDNRB	module4
EHBP1	module4
EIF1AD	module4
EMSY	module4
ENAH	module4
EPG5	module4
EPM2AIP1	module4
EPS15	module4
EPS8	module4
ERCC4	module4
ETV2	module4
EXD2	module4
EXOC6B	module4
EXOC8	module4
FAM120C	module4
FAM126A	module4
FAM160B1	module4
FAM185A	module4
FAM198B	module4
FAM208B	module4
FAM20B	module4
FAM73A	module4
FBXO11	module4
FBXO30	module4
FBXO45	module4
FBXW11	module4
FER	module4
FKTN	module4
FNIP1	module4
FNIP2	module4
FOXJ3	module4
FOXK2	module4
FOXN2	module4
FOXO3	module4
FRMD3	module4
FRS2	module4
G3BP2	module4
GABPB2	module4
GCNT4	module4
GLG1	module4
GLTSCR1L	module4
GNA13	module4
GNAQ	module4
GOLGA3	module4
GPATCH2L	module4
GPD1L	module4
GPR155	module4
GPR17	module4
MAT2A	module5
CAPRIN1	module5
CLTC	module5
WAC	module5
XPOT	module5
RASA1	module5
PRRC2C	module5
FAM13B	module5
ABLIM1	module5
ACKR2	module5
ACSL3	module5
ADAM10	module5
ADAM17	module5
ADNP	module5
ADNP2	module5
AKAP10	module5
AMD1	module5
AMER1	module5
AMMECR1L	module5
ANKFY1	module5
ANKRD50	module5
APOBEC2	module5
ARHGAP28	module5
ARHGAP32	module5
ARHGAP42	module5
ARHGAP5	module5
ARID1A	module5
ARID2	module5
ARID4A	module5
ARID4B	module5
ARL15	module5
ARRDC4	module5
ASB7	module5
ASCC3	module5
ASTE1	module5
ATAD2B	module5
ATF2	module5
ATF6	module5
ATG101	module5
ATM	module5
ATP13A3	module5
ATP2C1	module5
ATP7B	module5
ATRX	module5
BAZ2B	module5
BCL2L11	module5
BCLAF1	module5
BDP1	module5
BEND3	module5
BHLHB9	module5
BNIP1	module5
BPTF	module5
BTAF1	module5
BTBD11	module5
C11orf57	module5
C12orf45	module5
C19orf60	module5
C20orf194	module5
C2orf44	module5
C2orf69	module5
C3orf70	module5
C5orf24	module5
C7orf60	module5
CAMSAP2	module5
CASQ1	module5
CBL	module5
CBR3	module5
CCDC186	module5
CCP110	module5
CD2AP	module5
CDC14B	module5
CDK12	module5
CDK13	module5
CEBPZ	module5
CEP128	module5
CEP85	module5
CHD6	module5
CHD9	module5
CHM	module5
CLCA2	module5
CNOT6L	module5
COG3	module5
COL12A1	module5
CPNE3	module5
CRAMP1	module5
CRYBG3	module5
CSNK1G1	module5
CTDSPL2	module5
CUL4B	module5
CYBRD1	module5
DACH1	module5
DCAF7	module5
DDX46	module5
DEF8	module5
DENND2C	module5
DENND4A	module5
DENND4C	module5
DENND6A	module5
DHX15	module5
DHX33	module5
DIP2A	module5
DLG1	module5
DMXL1	module5
DPY19L3	module5
EDAR	module5
EDEM1	module5
EEA1	module5
EFNB2	module5
EIF2AK2	module5
ELF2	module5
ELP6	module5
EP400	module5
EPHA3	module5
EPT1	module5
ERBB2IP	module5
ERI2	module5
ERMP1	module5
ERO1A	module5
ETNK1	module5
EVI5	module5
EXOC1	module5
EXOG	module5
EYA3	module5
FAM102B	module5
FAM120A	module5
FAM126B	module5
FAM135A	module5
FAM208A	module5
FAM212B	module5
FAM63B	module5
FAM76A	module5
FAM76B	module5
FAM91A1	module5
FBXL20	module5
FBXO33	module5
FCHO2	module5
FCHSD2	module5
FGFR1OP2	module5
FLVCR1	module5
FNDC3A	module5
FNDC3B	module5
FOXO1	module5
FOXS1	module5
FUT11	module5
FZD6	module5
G2E3	module5
GAB3	module5
GCLC	module5
GLA	module5
GNB4	module5
GNG12	module5
GOLT1B	module5
GPAT2	module5
GPM6B	module5
GPR107	module5
