# Supplementary material for: Constructing a comprehensive gene co-expression based interactome in Bos taurus
Source: PeerJ. 2017 Dec 4;5:e4107. doi: 10.7717/peerj.4107 (PMC5719962; doi:10.7717/peerj.4107)
Supplement: Table S3 [file peerj-05-4107-s004.xlsx]

## Sheet: TableS3_egigengenes_modules
	MEbisque4	MEblack	MEblue	MEbrown	MEbrown4	MEcyan	MEdarkgreen	MEdarkgrey	MEdarkmagenta	MEdarkolivegreen	MEdarkorange	MEdarkorange2	MEdarkred	MEdarkslateblue	MEdarkturquoise	MEfloralwhite	MEgreen	MEgreenyellow	MEgrey	MEgrey60	MEivory	MElightcyan	MElightcyan1	MElightgreen	MElightpink4	MElightsteelblue1	MElightyellow	MEmagenta	MEmaroon	MEmediumpurple3	MEmidnightblue	MEnavajowhite2	MEorange	MEorangered4	MEpaleturquoise	MEpalevioletred3	MEpink	MEplum1	MEplum2	MEpurple	MEred	MEroyalblue	MEsaddlebrown	MEsalmon	MEsalmon4	MEsienna3	MEskyblue	MEskyblue3	MEsteelblue
1	0.00215892	-0.00029736	0.000201657	0.00028367	0.000107673	6.69344e-05	-0.00186584	-0.0008031	8.20796e-05	0.0019112	0.00183513	0.00320684	0.00314332	-0.0113774	-0.000813025	0.0124384	-0.0010409	-0.000165036	-0.000601636	-0.000905354	-0.000227813	-0.00299521	-0.0131615	-0.000215442	-0.0107935	0.000288185	7.25154e-05	0.00175381	0.00773738	-0.0857611	-8.90786e-05	0.0142829	0.00227614	-0.000645763	-0.00512375	7.60596e-05	0.00172229	-0.00530618	-0.00159338	-0.00250979	-0.000942018	0.0161889	0.000415798	0.0111237	-0.00539513	-0.00661449	0.00180278	-0.00120432	-0.0022264
2	0.00088555	-0.000114984	-0.000578266	-0.00108776	-0.00123775	-0.000554025	-0.00359985	0.0033131	-8.61909e-05	-0.000155136	-0.00161341	0.00754958	-0.00264259	0.0257219	0.00191874	0.00228853	0.000126825	5.48843e-06	0.0429067	0.000807462	-0.0116202	0.00509835	0.0405368	-0.0004555	-0.00440457	-0.0105418	-0.00139495	0.00388647	0.0411135	0.172284	0.00782012	-0.00359015	0.000186747	0.0336782	0.0081894	-0.000188783	0.011926	0.056532	-0.00289251	-0.00360479	-0.000339748	-0.00457889	0.000741526	-0.00252767	0.0221829	0.0531233	-0.012567	0.00154503	0.00229095
3	-0.002473	-0.00106685	-0.000869902	-0.000953249	-0.00105383	-0.00200471	-0.00490467	-0.000900451	-0.000405947	0.000605998	-0.00189094	-0.0023871	-0.00337087	-0.00538855	-0.000272111	-0.00705978	0.00132805	-0.00208099	-0.00385268	-0.00165404	-0.00443964	-0.000373299	-0.00810932	-0.00231529	-0.00689644	-3.32076e-05	-0.00142041	-0.00106348	-0.0281784	-0.0746851	-0.00201886	-0.00361359	-0.000558769	-0.00501367	-0.00171677	0.000195191	-0.00355886	-0.00814443	-0.00116186	-0.0024462	-1.82171e-05	-0.0040862	-0.000727979	-0.00347975	-0.0103831	-0.00539527	0.0184748	-0.00362831	-0.00869667
4	-0.0140184	-0.00117499	-0.000445116	0.00113693	0.000593441	-1.13676e-06	-0.00387987	-0.00069789	-0.0015098	0.001749	-0.00453566	-3.29651e-05	-0.000935789	-0.00622293	-0.00114443	0.003782	-0.00346295	-0.00058651	-0.00876552	-0.00256115	-0.000830534	-0.00682246	0.000111965	-0.000184252	0.00706717	-0.000433625	-0.00169449	-0.00146685	-0.000701652	-0.0341196	-0.00289431	-0.00485081	-0.000265862	-0.000585335	-0.00328138	-7.61012e-05	0.00192043	-0.00580644	-0.0052519	-0.000835849	-0.000773114	0.000253539	-0.00289972	-0.000806667	0.0162856	0.000429587	-0.00422605	-0.00505519	-0.00338725
5	-0.00287308	-0.00084797	-0.000779359	-0.000536278	-0.00168246	-0.000106724	-0.0021524	4.23693e-05	3.63605e-06	-0.000502878	-0.0027959	-0.0017123	-0.00546198	4.01074e-05	-0.00233878	-0.00737421	-0.000710956	0.0019754	-0.00190147	-0.000580465	0.00110987	8.06481e-06	-0.011971	-0.000573142	-0.0108755	-0.00122064	-0.00150965	-0.00105496	-0.0288546	-0.0386662	0.000789372	-0.000517796	-0.000788748	-0.00391218	-0.00115168	-0.000919544	-0.00346286	-0.00645127	-0.00105697	0.000203464	-9.34033e-06	-0.00414741	-0.000758178	-0.00210956	-0.0160263	-0.00606986	0.0299212	-0.00390705	-0.00959512
6	0.00963244	-0.000269146	-0.000860936	-0.000552396	-0.00232496	0.00333822	-0.00298736	0.00122069	-0.000420218	-0.00261759	0.0043813	-0.00245741	-0.00507458	0.0119925	0.00169454	-0.00357928	0.00110738	0.000553752	-0.00306007	-0.000860223	0.00176764	0.00669653	-0.0147619	-0.000758221	-0.0154234	0.00105397	5.18352e-05	0.000850871	-0.0220992	-0.028173	0.00731909	0.00243429	0.000739813	-0.00380376	0.00256182	-0.000828127	-0.00362178	-0.00718834	-0.00470748	0.00122551	-0.00112007	-0.0022797	0.000448679	-0.00208849	-0.0203851	-0.00835133	0.053731	-0.00308782	-0.0106111
7	0.0376162	0.00183219	-0.000210109	9.17641e-05	-0.0030074	-0.000394198	-0.00298867	0.00285728	-0.00199921	0.0098067	-0.000195701	0.00625627	-0.00752032	0.029711	-0.000696308	0.0218722	-0.00168256	-0.000686646	0.000860941	2.5959e-06	-0.0122727	0.00266124	-0.00466307	0.00340871	-0.00943746	NA	NA	0.00191769	0.00975799	0.695792	0.00322892	0.00332756	0.000197904	-0.00441315	-0.0122479	0.000707973	-0.000980836	-0.00423645	NA	0.00270785	-0.00167392	0.0133598	-5.09391e-05	0.00309848	-0.0102904	-0.0224785	-0.0291187	NA	-0.0037063
8	0.110045	0.0482767	-0.00185454	-0.011315	-0.0058513	0.0676237	-0.00325583	0.0546323	-0.017359	-0.0667165	0.0987938	0.00506026	0.0016551	0.0601503	0.0749281	0.0509078	0.0343696	0.0538525	-0.0066477	-0.0247145	0.00570817	0.049079	0.00317549	-0.00840475	-0.00400856	0.0320819	0.0576755	0.0213995	0.05398	0.232436	0.0697439	0.139691	0.08466	-0.00408088	0.0585823	0.187753	0.0014637	-0.00595837	-0.0721007	-0.0023739	-0.0197795	0.0118277	0.0955885	-0.00406515	0.0265657	0.00295102	0.0234739	-0.010902	-0.00642151
9	-0.00291526	0.000230293	-0.000428115	-0.000116552	0.000923669	-0.000645052	-0.000954207	-0.00111329	-0.00149164	-0.000700641	0.00362309	-0.00248954	-0.00100223	-0.0017939	-0.00253254	0.000853869	-0.00180851	0.00104709	-0.00371615	-0.00119336	0.00078366	-0.00102932	-0.0056057	0.000393915	-0.00231797	0.00153594	-0.00240557	-0.000763168	-0.000513013	-0.0428547	0.000286255	-0.000582132	-0.000659796	-0.00334859	-0.00293676	-0.00313324	-0.00160955	-0.00628886	-0.00323959	-0.00122784	-0.000851309	0.000876828	-0.000965434	-0.000218358	-0.00335897	-0.00761702	0.00442036	-0.00325911	-0.0032226
10	-0.00513537	0.000407622	-0.000633183	-0.000800127	6.22635e-06	-0.000125286	-0.00387548	-0.00120629	-0.00180446	0.00107914	-0.00251435	0.00124913	0.000492835	-0.00691538	-0.000187807	-0.00928099	-0.00187577	-0.000606168	-0.00498474	-0.0016194	0.00371272	-0.00495931	-0.00883863	-0.000438792	-0.00733744	0.0014365	-0.00241323	-0.000816908	-0.0176478	-0.0696265	-0.00426481	-0.00635926	-0.00135823	-0.000920441	0.00428969	-0.00137388	-0.0032916	-0.00559813	-0.00267033	-0.00356697	0.00797888	-0.00380369	-0.000703869	0.00205606	-0.0145933	-0.00226297	-0.00535724	-0.00224602	-0.00728453
11	-0.00754419	-0.00144554	-0.00198533	-0.00129848	-0.0001706	-0.00205203	-0.0035748	-0.00235391	-0.000259612	0.000536763	-0.00310056	-0.0019466	-0.00453948	0.0100566	-0.000616707	0.00160146	-0.00491211	-0.00259628	0.0115147	-0.00236151	-0.00554109	-0.000918058	-0.00674515	0.000247735	-0.0198257	-0.00168354	-0.00305169	0.00741561	-0.0210215	-0.0938101	0.00670468	-0.00491021	-0.00243318	0.00879713	0.00267662	-0.00229928	0.00422481	0.0130823	-0.00029033	-0.00141728	-0.00114039	-0.00258971	-0.00118508	-0.00175707	-0.0371307	-0.00722646	-0.0096062	-0.00248591	0.00449533
12	-0.0120383	0.000290971	-0.000771231	-0.000907556	0.00479448	-0.000523422	-0.000641209	-0.00192849	-0.00133996	-0.000440924	-0.00326812	-0.000464112	0.00217681	-0.0104454	-0.00102252	0.0024653	-0.00451614	-0.000980662	-0.000528826	-0.000181762	0.000388486	-0.00700459	-0.016326	-0.000580147	-0.0105544	0.00102299	-0.000737147	-0.000904425	-0.00352155	-0.0990862	-0.0032748	-0.00522859	-0.000432404	-0.00178801	-0.00373399	0.00696565	-0.00140999	-0.00666962	-0.00132134	0.00298081	0.00105993	0.00447521	0.000221619	0.00352003	-0.024047	-0.00734675	0.00745194	-0.00268158	-0.00494385
13	-0.0169523	-0.00144265	-0.001726	-0.000360657	-0.00233921	-0.000783814	-0.00335403	-0.000343431	-0.000309736	-0.00256587	-0.00562521	0.00162279	0.00561935	-0.00620236	-0.000915417	0.0238357	-0.00540273	-0.00212469	0.0261485	-0.00259144	-0.00601405	-0.00826459	0.0023165	-0.000263368	-0.0206567	-0.000846665	-0.00240394	0.00289084	0.0644587	-0.0382071	0.000152407	-0.00412711	-0.00042221	0.0228537	-0.00356635	-0.000597024	0.0156528	0.0159101	0.00118815	-0.00201298	-0.000757312	0.0162251	-0.00196682	0.00318013	-0.000258708	0.00978971	-0.00891687	-0.00348526	0.0106318
14	-0.0047634	-0.00184778	-0.00125234	0.000624506	0.00534776	-0.00111597	-0.00401101	-0.00135717	-0.00047386	0.000154324	-0.00125717	0.00236982	-0.00301365	-0.00284352	-0.0026231	-0.0012021	-0.00238753	-0.00198966	-0.00527496	-0.00288055	-0.0015824	-0.00354344	0.0152359	0.000380466	0.028816	-0.000622215	-0.00206787	-0.00130172	-0.00268177	-0.02312	-0.000847679	-0.00639308	-0.00055111	-9.20923e-05	-0.00230584	-0.00571102	-0.00045923	-0.0043084	-0.00336211	-0.00149833	-0.000776416	-0.00126773	-0.00323787	-0.00403545	0.0158487	-0.00324732	-0.00424119	-0.00539754	-0.00693223
15	0.0136083	0.00142378	-0.00186653	-0.000731138	-0.00338706	-0.00134868	0.0234822	-0.000228213	-0.00204192	-9.6786e-05	0.00239448	-0.00126845	-8.58565e-05	-0.00301712	-0.00216952	-0.00797224	0.00210249	0.00254377	-0.00404459	0.0186377	0.00219205	-0.000931574	-0.00474969	-0.000483581	-0.00525569	-6.58498e-05	-0.00239432	-0.0024795	-0.0031302	-0.0119467	-0.00430579	-0.00598548	-0.00065099	-0.00520823	-0.00210125	-0.0045512	-0.00437502	-0.00735703	-0.00312168	0.011578	-0.00114661	-0.00436472	-0.00189006	-0.00396879	0.00511159	-0.00788222	0.00198492	-0.00458023	0.000777094
16	0.00186369	-0.00200009	-0.000634403	0.000870198	-0.00420238	-0.000973539	-0.0042846	-0.000283913	-0.00188909	0.00035289	0.00124665	-0.00199809	-0.000485066	-0.00151286	-0.000992263	0.00297752	0.00315587	-0.000597133	-0.00409926	-0.002657	-0.00359483	0.00369121	-0.00190553	0.00141657	-0.00653523	-0.000443768	0.000445758	-0.000431356	0.0156229	0.0378836	0.00061703	0.00994002	-0.00142102	-0.00156977	-0.00182436	-0.00383131	-0.000286747	-0.00560414	-0.00180106	-0.00397234	-0.000501048	0.00393498	-0.00226859	-0.00159438	0.00401282	-0.00271131	0.00563768	0.00448537	-0.00874247
17	-0.00299849	-0.00175264	0.000826765	0.00134133	-0.0032961	-0.000964126	-0.00278039	-0.000728569	-0.00128913	0.00113593	0.000971234	-0.00190761	0.00144957	-0.00115532	-0.00238697	0.00619428	-0.000716532	-0.000834987	-0.00496842	-0.00236265	-0.00221462	0.00125862	-0.00188241	0.00154164	-0.00554036	0.00021658	1.15919e-05	-0.000583297	0.0171635	0.0300954	0.000681882	0.00749878	-0.000432678	-0.00361148	-0.00331529	-0.00444925	0.000207187	-0.00550048	0.000979068	-0.00302719	-0.000354241	0.00513691	-0.00203443	-0.000489665	0.00475727	-0.00391385	0.00278892	0.00343573	-0.00483473
18	0.00866092	-0.00193824	-0.00195247	-0.0010293	-0.00379431	-0.00138923	-0.00438587	-0.000552652	-0.00118717	0.00226054	0.0010584	0.000629919	-0.00281738	-0.00542857	-0.000485168	-0.00865032	0.00705024	-0.00197218	-0.00414218	-0.00224947	-0.00552311	0.00409247	-0.00534589	-0.00197036	0.00854323	-0.00234101	-0.00340459	-0.00144769	0.00919379	-0.0235977	-0.00249406	-0.00554834	-0.00263796	-0.00446839	-0.000719538	-0.00458074	-0.00382326	-0.00719684	-0.00292607	-0.00303554	0.00218397	-0.00196539	-0.00262697	-0.00218837	0.00749866	-0.00361553	0.0127525	-0.00558084	-0.00816752
19	0.00128603	-0.00210423	-0.000494665	0.000353863	-0.00190067	-0.00101586	-0.00340651	-0.000570307	-0.000486597	0.00157516	0.00134686	-0.00215989	-0.000901538	-0.000478444	-0.00221908	0.00153336	0.00168994	-0.0013249	-0.0026992	-0.00242824	-0.00259629	0.00288633	5.101e-05	0.00145887	-0.000817973	-0.000549431	-0.00185182	-0.000515346	0.00418683	0.0123565	0.00130166	0.00185017	-0.00158951	-0.00340439	-0.00224935	0.000730504	-0.00144788	-0.00589759	-0.00140452	-0.00204349	-0.000257356	0.00349024	-0.0014406	-0.000249239	0.00292516	-0.00433107	0.00994344	-0.000337878	-0.00512712
20	-0.00699384	-0.00158608	-0.000781947	0.00120135	-0.0041749	-0.00118873	-0.000698952	-0.000652793	-0.00123882	0.00179696	-0.00324691	0.00757921	-0.00126908	-0.0102431	-0.00203636	0.00306798	-0.000255047	-0.000355019	-0.0052088	-0.00207716	-0.00138258	-0.00287526	0.0166674	-0.000382639	0.0337251	-0.00156591	-0.00224395	-0.00213032	0.0156387	0.0580963	-0.00377709	-0.00523044	-0.00211369	-0.0014882	-0.00442636	-0.00405443	8.38715e-05	-0.00304696	-3.03596e-05	0.000896442	-0.000468097	0.00316981	-0.00207319	-0.0013225	0.0430389	0.00347237	-0.00292553	-0.00147958	0.00476262
21	-0.0099415	-0.00107328	0.0167108	0.00841954	-0.00375229	-0.000413046	-0.00209482	-0.00110556	-0.000917445	0.00635622	-0.00193176	0.00545763	0.0199712	-0.0106698	-0.00182389	0.0454099	-0.0010941	-0.00168479	-0.00454673	-0.00192578	0.00577421	0.00172886	0.010905	0.00763248	-0.00314805	-0.00463272	0.000756235	0.000739897	0.0447567	0.108738	9.19035e-05	0.0040664	-0.000762691	-0.00295254	-0.00502804	0.000451072	0.0162386	-0.00226509	0.0308226	-0.00669799	-0.000179048	0.0183645	-0.00192303	0.0169873	0.00936552	0.00506567	-0.00633483	0.0430362	-0.00426624
22	-0.00945357	-0.00203803	0.0106714	0.00414222	-0.00190892	-0.00155025	-0.004378	-0.00212649	-0.00135208	0.00278417	-0.00194679	0.00540298	0.00735824	-0.0104827	-0.00137108	0.00744848	0.00319288	-0.00140335	-0.00242444	-0.00260994	-0.00113767	0.00345079	0.0026181	0.00477394	-0.000130237	-0.00666066	-0.000888337	0.00378053	-0.00630294	0.0695156	-0.000763912	0.00169316	-0.000981995	-0.00478166	-0.00308406	-0.000771084	0.002177	-0.00247274	0.0373825	-0.00588463	-0.000691674	-0.00266483	-0.00263762	0.00374418	-0.0230431	-0.00222859	-0.00890152	0.0367086	-0.00807249
23	-0.00794403	-0.00153321	0.0127989	0.00692895	-0.00149934	-0.000660557	-0.00280847	-0.00110749	-0.000143062	0.00521455	-0.000517383	0.00276389	0.0207967	-0.00601562	-0.00214624	0.0377884	-0.001749	-0.00175794	-0.00504861	-0.00222268	0.00420983	0.00377994	0.00419232	0.00730979	-0.00365168	-0.00487587	0.00236526	0.0016101	0.0257918	0.0771516	0.0028617	0.0107343	-0.000953915	-0.00478889	-0.00280302	-0.00183039	0.0138409	-0.00254873	0.0347807	-0.00728143	-0.000571086	0.0136295	-0.00261321	0.0129451	-0.0097255	-0.000390959	-0.004948	0.0344711	-0.00511747
24	-0.00517922	-0.00102554	0.0143808	0.00837243	-1.14558e-05	0.000153704	-0.000374216	-0.00122565	1.9676e-05	0.00443025	-0.000789021	0.00382962	0.0167612	-0.0104948	-0.000320441	0.0318611	0.00154337	-0.00127262	-0.00361988	-0.00162072	0.00423938	0.00356581	0.010264	0.00734919	0.00478179	-0.00600557	0.000750925	0.0012302	0.0186499	0.102312	0.00139212	0.00344373	-0.00217724	-0.00263275	-0.00416868	0.00248758	0.0104702	-0.00295078	0.0268526	-0.00639422	-0.000937073	0.00831602	-0.00259454	0.00953579	0.00813036	0.00414461	-0.00554669	0.0367238	-0.00599578
25	-0.0191218	-0.00154134	0.00211355	0.00278696	-0.00157586	-0.00196447	0.00303604	-0.00276234	-0.000788473	0.00322511	-0.00369289	-0.00458956	0.0136636	-0.0103139	-0.00319084	0.0578814	-0.00558134	-0.00243964	-0.00406416	-0.00147722	0.00504954	-0.00606093	-0.0138027	0.00292515	-0.0204394	-0.00107454	0.000899345	0.00211539	0.00417691	-0.121806	0.00154446	0.00315547	0.000955109	-0.00187672	-0.00632274	-0.00403354	0.0199728	-0.0047341	-0.000423482	-0.00150103	-0.000547165	0.035987	-0.000744706	0.0208923	-0.0382478	-0.0117371	-0.00646726	-0.0015475	-0.000458469
26	0.00352784	-0.00108263	-0.00204314	-0.000944531	-0.00258212	-0.000683189	-0.0030414	0.000838613	0.00195133	0.00193081	-0.00118084	0.0020642	-0.00296641	-0.00152948	-0.00164386	-0.00435337	0.00145649	-0.000485538	-0.0017275	-0.00149367	-0.000995331	0.00061544	-0.00243366	-0.0165691	-0.00359655	-0.00164533	-0.00182999	-0.00141384	-0.00841102	0.013166	-0.00249995	0.00268835	-0.000837213	-0.0209103	-0.000600179	-0.00406093	-0.00254706	-0.00649166	0.000224606	-0.00152338	0.000122944	-0.00145349	-0.000393976	-0.00100867	-0.00525532	-0.00383783	0.00187988	-0.00441509	-0.00100126
27	0.000790897	-0.00204174	-0.00193994	-0.000756567	-0.002232	-0.000623003	-0.00289272	-0.000647966	0.00205521	0.00227385	-0.000767277	-0.00156289	-0.00127497	-0.00213867	-0.000504841	-0.00133195	-0.000884994	-0.000735482	-0.00198495	-0.00169426	-0.00102154	-0.00102755	-0.00436884	-0.0135765	-0.00625948	-0.00079221	-0.00172935	-0.00126467	-0.00463951	-0.000390631	-0.00226938	-0.000302493	-0.0026648	-0.0158373	-0.00210218	-0.00444359	-0.00215409	-0.00619688	-0.0031799	-0.00146485	0.0003037	0.000855796	-0.00213856	0.00010623	-0.00593613	-0.00423774	-0.000179352	-0.00479565	0.00203722
28	0.0084773	0.000215587	-0.00186626	-0.000647421	-0.00273159	-0.00142608	0.027759	-0.000709975	-0.00106685	-2.27423e-05	0.000396169	-0.00203788	-0.000411216	-0.00583045	-0.000317935	-0.00657353	0.00220948	0.00189561	-0.000712672	0.0204885	0.0026444	-0.00234323	-0.00773805	-0.000132824	-0.00792317	-7.29853e-05	-0.00230483	-0.00256542	-0.010894	-0.0480347	-0.00513617	-0.00601443	-0.00149968	-0.0015642	-0.00364951	-0.00432736	-0.00455393	-0.00786342	-0.00297915	0.0131621	-0.000776073	-0.00394231	-0.00194897	-0.00302871	-0.00580929	-0.00783701	-0.0021872	-0.00521641	-0.00184868
29	-0.0150953	-0.00153931	-0.00178589	0.000136608	-0.0014597	-0.00118158	-0.000967933	-0.00144221	0.000479855	-0.000453957	-0.0042661	-0.000745392	0.00304284	-0.0104688	-0.00288211	0.00796838	-0.00520781	-0.00190937	-0.00947709	-0.00215232	0.00134228	-0.00802754	-0.00368486	4.3316e-05	-0.0123965	0.000451994	-0.00354414	-0.00172632	0.00695389	-0.0651422	-0.00349114	-0.00592609	-0.00252774	0.000180039	-0.00660287	-0.00432159	0.000226839	-0.00595144	-0.00130981	0.00326896	-0.000693736	0.00551381	-0.00176226	0.000927541	0.00259118	-0.0023956	-0.00574182	-0.00418086	0.0235742
30	-0.0117119	-0.00130422	-0.00173986	-0.000431277	-0.00322484	-0.00152775	-0.00275175	-0.0015132	-0.00114135	0.0022361	-0.00374346	-0.00146007	-0.00175068	-0.00824702	-0.00285621	0.000353941	-0.004094	-0.00199323	-0.0103679	-0.00261362	0.000390273	-0.00631603	-0.00665772	0.000212988	-0.00947778	-0.000335529	-0.00325572	-0.00143932	-0.00832817	-0.0813742	-0.00307563	-0.002794	-0.00243555	-0.00118352	-0.0044548	-0.00496662	-0.00136318	-0.00697643	-0.00404333	0.000663759	-0.000238026	-0.000336818	-0.00256474	-0.00158751	-0.0104448	-0.00646339	-0.00437652	-0.00580967	0.0121252
31	0.00341125	-0.00120865	-0.00147888	-0.000410398	0.00634567	-0.0012558	0.0135572	-0.000863366	-0.000833476	0.000837752	-0.00217754	0.00188975	-0.00454054	-0.00477546	-0.000431958	-0.00874647	0.00203866	-0.000199893	-0.00309191	0.00295689	0.00264314	-0.00233525	0.0063452	-0.000603663	0.0192947	-0.000344711	-0.00233424	-0.00233605	-0.0104476	0.0349049	-0.00301832	-0.00622854	-0.000258498	-0.00248438	-0.00216278	-0.00288866	-0.00353988	-0.00780346	-0.00405356	0.00810098	-0.000831271	-0.00373987	-0.00157169	-0.00386512	0.00749217	-0.00469083	-0.00410135	-0.00379556	0.030526
32	0.00188039	-0.00141049	-0.0015436	-0.00103008	-0.00371322	-0.00158869	-0.0023578	-0.0006783	-0.000490024	-0.000945794	-0.0022295	0.00636177	-0.00415108	0.00420628	0.000906314	-0.00431031	0.002549	-0.00188748	0.00170596	-0.00155295	-0.0065718	0.00311203	0.0183649	3.4849e-05	0.0883227	-0.00249231	-0.00197829	0.00351072	-0.014225	0.0808442	0.00218071	-0.00268707	-0.000531565	0.0102258	0.00274869	-0.000415261	0.000775757	0.00753871	-0.00179272	-0.00139586	-4.5853e-05	-0.00511003	-0.000723891	-0.00394801	-0.00867646	0.00759871	-0.00636863	-0.00280462	0.00909956
33	-0.000803057	-0.000383079	-0.000259298	-0.00118338	0.00141896	-0.000487664	-0.00161668	-0.000685797	-0.000190334	-0.000600652	-0.00200318	0.000795428	-0.0037328	0.00188454	0.000831494	-0.00350013	-0.00142091	-0.00165345	-0.00292498	-0.000171062	-0.00489419	-0.00152847	0.0101571	-0.000360907	0.0299585	-3.79403e-05	-0.00120367	0.00269276	-0.0148	0.0379381	0.00197717	0.00983095	0.00111057	0.00306683	0.0012602	0.000127997	0.000348057	0.00376084	0.00060762	-0.000673708	-0.000245625	-0.00416983	0.000660254	-0.0041606	-0.0066767	0.000563169	-0.00770092	0.000238114	0.0138244
34	-0.0072898	-0.00178241	-0.00148208	0.000206166	0.00805313	-0.00119472	-0.0035003	-0.00182215	-0.00105961	0.00039018	-0.00187865	0.00123269	-0.00218909	-0.00377834	-0.000879044	0.000618215	-0.00324311	-0.00219729	-0.00473282	-0.00317528	0.000266676	-0.00445967	0.00718757	0.00042979	0.010502	-0.000255604	-0.00182711	-0.00114493	-0.00209256	-0.0448598	-0.00135109	-0.00745868	-0.00165774	-0.000625202	-0.00276949	-0.00432948	-0.000782904	-0.00506773	-0.0026161	-0.000911902	-0.000825928	0.000434412	-0.00333926	-0.00298013	-0.000397484	-0.0056663	-0.00428153	-0.00352975	-0.00429415
35	-0.0051115	0.000126185	-0.000634606	-0.000705421	-0.00149786	-1.5515e-05	-0.00429627	-0.000154513	-0.00139548	0.00144454	-0.00170842	0.00303996	-0.000224653	-0.00639997	-0.00045692	-0.0086241	-0.0010713	-0.00170278	-0.00283686	-0.00250989	0.00375391	-0.00441157	-0.00722164	-6.09589e-05	-0.00194048	0.00258873	-0.00117428	-0.00181512	-0.0126571	-0.0448481	-0.00446835	-0.00306951	-0.0017555	-0.00284609	0.00374726	-0.00169049	-0.00321704	-0.00673728	-0.000886446	-0.00345186	0.00899628	-0.00394254	-0.00069335	0.00203761	0.000851373	-0.000639747	-0.00513897	-0.00361404	-0.00690473
36	0.00559125	-0.000843185	-0.00222386	-0.0024496	0.115817	-0.000784418	0.00317783	-9.92367e-05	0.080654	0.000983322	-0.00138768	0.00624023	-0.000705608	-0.0032659	-0.00015636	-0.00309677	0.000776553	0.000957115	0.000266768	-0.00053903	0.00013001	-0.000832474	-0.0102223	-0.00139777	-0.00205766	-0.0139576	-0.00148484	-0.010789	-0.00552366	0.0271582	-0.00358492	-0.00353725	-0.00049587	-0.0445507	0.000867459	-0.00202488	-0.00279755	-0.00787796	0.000121993	0.0139619	0.000590394	-0.002499	5.59786e-05	0.00285909	0.00183714	0.000545795	0.0180673	-0.00210782	0.00345687
37	0.00353408	0.00327303	-0.00170276	-0.000500884	-0.0035271	-7.74285e-05	-0.00409729	8.56461e-05	-0.00110251	0.000492656	-0.000207061	0.0017233	-0.00175583	0.00177285	-0.00140761	-0.00514092	0.00162539	0.000146876	-0.000623033	-0.00247064	0.0338156	0.00143777	-0.00741877	-2.7163e-06	0.00880081	0.000291251	-0.00303649	5.21867e-05	-0.0127336	-0.0101573	-0.00288957	-0.00268787	-0.00155587	-0.000596745	9.08828e-05	-0.00451781	-0.00322528	-0.00697639	-0.00067899	-0.00190441	-0.000823087	-0.00261569	-0.00253674	0.0142364	-0.0138757	-0.00378096	0.00845855	-0.00568395	0.00385918
38	0.006969	0.00335467	-0.00176843	-0.000821463	-0.00363846	-0.000137901	-0.00409079	0.000180677	-0.00115741	0.000158594	0.000626848	0.00248062	-0.00273312	0.00391346	-0.00114746	-0.00590877	0.00234507	-4.20106e-05	-0.000611458	-0.00238482	0.0347521	0.00340686	-0.0077476	0.000236411	0.00883566	0.000346099	-0.0020559	0.000512068	-0.0176239	-0.0122953	-0.00199209	-0.00342643	-0.00175432	-0.000610775	0.00108549	-0.00489295	-0.00359374	-0.00725874	-0.00321536	-0.00183174	-0.00103854	-0.00396203	-0.00231884	0.0134091	-0.0175646	-0.00523362	0.00992609	-0.00511319	0.00187138
39	-0.00152808	-0.0013837	-0.000875908	-0.00130439	-0.00210417	-0.00169298	-0.00392474	0.00101918	0.000926332	-0.000225444	-0.00401201	-0.000638611	-0.00417226	0.0115547	-0.0011724	-0.00175574	-0.00292171	-0.00188026	0.015911	-0.00246405	-0.00945728	0.00237192	0.0312802	0.000335205	-0.0095327	-0.00157087	-0.0031716	0.00508231	0.0250689	0.100689	0.00501492	-0.00696868	-0.000484495	0.0222127	0.00545404	-0.00478839	0.00575037	0.0294525	-0.000194107	-0.00280629	-0.000928511	-0.0038974	-0.000943018	-0.00348158	0.0227132	0.0281957	-0.0101799	-0.00571793	0.00989476
40	0.00828833	-0.00161121	-0.0014558	6.61808e-05	-0.00205951	-0.00123926	-0.00379577	-0.00130719	-0.00133251	0.000866466	0.003672	0.00376463	-0.000391944	-0.00352906	-0.00213169	-0.0059889	0.00402375	0.00141743	-0.00409045	-0.00224651	-0.00142447	-0.000167922	0.00181052	0.000294457	0.0179471	0.000146872	-0.0019553	-0.00217768	0.013362	-0.00209742	-0.00295744	-0.00219217	-0.00278329	-0.00360005	-0.00313621	-0.00525387	-0.00326945	-0.00672127	-0.00376998	-0.00048423	7.12659e-05	-0.000563604	-0.00159973	-0.00290523	0.0190615	-0.00417991	0.00137942	-0.00440986	0.00455354
41	0.00747512	-0.00153445	-0.00159997	-0.000191118	-0.00203	-0.000272907	-0.00400219	-0.000855807	-0.00136816	0.000567252	0.00319114	0.00196431	-0.000844312	-0.00100416	-0.000303175	-0.00622721	0.00358923	0.000930771	-0.00199476	-0.0025824	-0.00149088	0.000366036	-0.000745612	-9.26253e-05	0.0103705	0.00104518	-0.00121212	-0.00200306	0.00994636	-0.00924236	-0.00243081	-0.00269936	-0.00277188	-0.00371328	-0.00271664	-0.00614256	-0.00320515	-0.00683673	-0.00364754	-0.000487704	0.000224029	-0.00149976	-0.00098244	-0.00312436	0.0142234	-0.00410883	0.0033219	-0.00485712	0.002534
42	-0.00145401	-0.00139522	-0.00152088	-0.000392269	-0.00324034	-0.000439323	-0.00414787	6.82284e-06	-0.00130178	0.000608776	0.00021224	0.0023478	-0.00193856	-0.00769625	-0.00105724	-0.00790864	0.000855068	0.000759437	-0.00230608	-0.0018072	-0.00131901	-0.00265339	-0.00209334	-0.000116273	0.00825756	-0.000104518	-0.00194724	-0.00199583	-0.00122304	-0.0287401	-0.00346779	0.000530511	-0.000959861	-0.00278714	-0.00267737	-0.00237274	-0.00289739	-0.00656735	-0.00387926	-0.000621503	0.000249051	-0.00342183	-0.00157272	-0.00292746	0.0122985	-0.00324625	0.00356129	-0.00527915	0.00275742
43	-0.00337838	-0.00186593	-0.000689362	-0.000462551	-0.00388361	-0.00022372	-0.00390494	-0.000261121	-0.00152283	0.00211612	-0.00199251	-0.007842	-0.00359485	-0.0013128	-0.00225199	-0.00625564	0.000957606	0.00042176	-0.00542769	-0.00248607	-0.00469158	-0.00234105	-0.00090723	0.000207698	0.0056942	0.00727824	0.00555837	-0.00206175	-0.00531235	-0.0189079	-0.00232359	0.00177573	-0.00233449	-0.00309276	-0.00336108	-0.00297903	-0.00293231	-0.00704102	-0.00224501	-0.00135969	-0.000188376	-0.0021525	-5.88403e-05	-0.00357686	0.0148963	-0.0033738	-0.000359147	-0.00485231	-0.00229372
44	-0.0073274	-0.00177879	-0.00176652	-0.000529159	-0.00375235	-0.00125626	-0.00414919	-0.00138004	-0.00147513	0.00207341	-0.00273132	-0.00873544	-0.00315073	-0.00240241	-0.00266321	-0.00442237	-0.000860942	-0.000264576	-0.0044795	-0.00249112	-0.00375614	-0.00335196	-0.00537443	0.000136334	0.00053049	0.00494558	0.00429643	-0.00171487	-0.00736299	-0.0452419	-0.00272003	0.00258405	-0.00233405	-0.0042063	-0.00368557	-4.73119e-05	-0.00322224	-0.00688389	-0.00123007	-0.00156785	1.27609e-05	-0.00084285	-0.00118987	-0.00269272	0.00753751	-0.00403807	0.00771351	-0.00495686	-0.00401153
45	-0.0188056	-0.00128508	-0.000545557	-0.000265327	-0.00340037	-0.000814347	-0.0030536	-0.00215365	-0.000904669	0.00246457	-0.003509	-0.00443007	0.0137746	-0.00967624	-0.00165457	0.0211986	-0.00602865	-0.00140451	-0.00601711	-0.00179907	0.00215531	-0.00955156	-0.0211502	0.000669848	-0.0184843	-0.000102263	-0.000911037	-0.000296224	0.035777	-0.224499	-0.0036793	0.00144408	-0.00317676	-0.00189317	-0.00757067	-0.00572142	0.00622978	-0.00694462	6.00875e-05	0.000782322	-0.000263828	0.0294146	-0.000548561	0.00930281	-0.0284969	-0.0115898	-0.00231945	-0.00402831	-0.000760939
46	-0.00836718	-0.00131071	-0.00156742	0.000142803	-0.00113408	-0.00132328	-0.00370563	-0.00166439	-0.000528538	0.00137662	-0.00170718	-0.00241909	-0.00264028	-0.00632329	-0.002886	-0.00425875	-0.00231911	-0.000257859	-0.00235779	-0.00177207	-0.00272673	-0.00519604	0.00378836	0.000439307	0.00583685	0.000878479	-0.00127685	-0.00188425	0.00473903	-0.0408938	-0.00226966	-0.00509801	-0.00192992	-0.00186548	-0.0044268	-0.00451137	-0.0022119	-0.00654025	-0.00415741	0.000373123	-0.000426404	-0.00165731	-0.00134022	-0.00373414	0.0195586	-0.00374476	-0.00507564	-0.00409877	0.00764909
47	-0.00280014	-0.00153455	-0.000466625	-0.000427852	0.0083429	4.48148e-05	-0.00311443	0.000719407	-0.00239894	0.00253289	-0.000186575	-0.0217316	0.00245882	0.0285797	-0.000843705	0.00341581	-0.00160549	0.00200504	-0.0011572	-0.0020299	-0.0034878	-0.000894289	-0.00279467	-9.94355e-05	-0.0081857	0.0317265	0.0399882	-0.00110062	0.0259874	0.0386454	0.000990613	0.0109499	0.000758282	-0.00261856	-0.00247988	0.0116457	-0.00220865	-0.00683778	-0.00289175	-0.000408293	-0.00040304	0.0047786	0.00274351	-0.00184064	0.0263686	-0.00276246	0.00138152	-0.0084748	-0.00555091
48	-0.0112187	-0.000997987	-0.000657826	-0.000287978	-0.00325468	-0.00060224	-0.00376613	-0.00103111	-0.00131519	0.00101731	-0.00231483	-0.0128598	-0.0011844	0.00361354	-0.00254052	-0.00139777	-0.00379768	0.000719711	-0.00337596	-0.00184502	-0.00369826	-0.00504591	-0.00647458	1.85317e-05	-0.00978667	0.0126123	0.0147515	-0.00171167	0.0057735	-0.0242485	-0.0015224	0.00386871	-0.000603872	-0.00336519	-0.00435056	0.00159195	-0.00247694	-0.00692102	-0.00297	-0.000832111	0.000134608	0.000424747	-0.00136135	-0.0028324	0.012289	-0.00444751	0.00583709	-0.00699244	-0.00314402
49	0.00243839	-0.00112901	-0.000602858	-9.49736e-05	0.000605939	-0.000412199	-0.00427744	-0.00147075	-0.000795174	-0.000225307	0.000761837	0.00422145	-0.00381417	-0.00296812	-0.000530431	-0.00585232	0.00174752	-0.00131281	-0.00674787	-0.00267627	-0.00107204	-0.00143594	0.00200724	0.00137922	0.0662348	3.57417e-06	-0.00259469	-0.00186636	-0.0070055	-0.0701061	-0.00272607	-0.00720371	-0.00252295	-0.0031193	-0.00229537	-0.003808	-0.00271184	-0.00642951	-0.00253204	-0.00233933	-0.00119137	-0.00384869	-0.00258973	-0.00343307	0.00775951	-0.00679983	-0.00569919	-0.00377726	-0.00509999
50	-0.00631789	-0.00103377	-0.000637872	-0.000346294	-0.00167635	-0.000491828	-0.004205	-0.00173675	-0.000471228	0.000197115	-0.00228148	0.00264524	-0.00157338	-0.00643904	-0.00127422	-0.0025193	-0.00386329	-0.00139805	-0.00321178	-0.00256284	0.00202384	-0.00618415	-0.00867794	-0.000215543	-0.0077621	0.000385267	-0.0012578	-0.00112024	-0.00794366	-0.0744016	-0.00248814	-0.00530411	-0.00183724	-0.00050731	-0.00466104	-0.00122318	-0.00244699	-0.00769703	-0.00115567	0.000817697	-0.00089066	0.000667374	-0.00220764	-0.00168718	-0.00944647	-0.00857586	0.00201844	-0.00441263	0.00988238
51	-0.00211846	-0.0005508	-0.00068903	-0.000483549	-0.00126192	-8.26567e-05	-0.00400725	-0.00154557	-0.000612081	0.000562393	-0.00115357	0.00420354	-0.000250504	-0.00523547	-0.000866778	-0.00339215	-0.00226762	-0.000643164	-0.00511951	-0.00200137	0.000644555	-0.00477078	-0.00561822	-0.000772441	-0.00235734	0.00040269	-0.000901586	-0.00176264	-0.000108235	-0.0504342	-0.00355287	-0.00419857	-2.76844e-05	-0.00328456	-0.00381718	-0.000152924	-0.00313155	-0.0068842	-0.00483072	0.000989536	-0.000123962	-0.00016083	-0.00114178	-0.00273227	0.00120487	-0.00789355	0.000725267	-0.00301895	0.0110748
52	-0.00924061	-0.00165822	-0.00176919	-7.11797e-06	-0.00300152	-0.00140065	-0.000449124	-0.00169477	-0.00135132	0.00046792	-0.00268029	0.00583885	-0.00246725	-0.00808191	-0.00105794	-0.00377285	-0.00393744	-0.00172466	-0.00949028	-0.0013005	0.000819705	-0.00637421	0.00170708	5.38783e-05	-0.00261509	-0.000992301	-0.00212513	-0.00155219	0.00125532	-0.0506313	-0.00327382	-0.00586786	-0.00146901	-0.00339162	-0.00314764	-0.00203216	-0.00221027	-0.0066173	-0.00235663	0.00465176	-0.00082769	-0.00180433	-0.00264819	-0.00310926	0.00326426	-0.00579571	-0.00357615	-0.00481628	0.0232243
53	-0.00556359	-0.00110274	-0.000740626	-0.000161974	-0.00199157	-0.00121934	0.000138566	-0.000633901	0.000340917	0.000402132	-0.00143655	-0.00225454	0.00076677	-0.00662579	-0.00102034	-0.00649471	-0.00362349	-0.000705069	-0.00521658	-0.00030359	-0.000878424	-0.00469609	-0.00485336	-0.00079172	-0.00791444	-7.01352e-05	-0.00142743	-0.00181427	0.0121567	-0.0299729	-0.0030452	-0.00305538	-0.00165176	-0.00335107	-0.00383317	-0.000846927	-0.0024315	-0.00702217	-0.00156735	0.00143735	0.000770604	0.000524742	-0.00146655	-0.00183454	0.00507621	-0.00629041	0.00368378	-0.00269929	0.00686285
54	-0.00577753	-0.00184901	-0.000549592	-0.000513603	-0.00312741	-0.00133022	-0.00239948	-0.00126501	-0.000951542	0.00110078	-0.00170605	0.000430881	-0.00393389	-0.00474216	-0.000938754	-0.004134	-0.00289957	-0.00104446	-0.00736459	-0.0015107	7.68112e-05	-0.004157	-0.00130041	0.000187897	-0.00136294	-0.000305868	-0.00311223	-0.00137993	-0.0115356	-0.0528316	-0.00151659	-0.00521275	-0.000773561	-0.00257816	-0.00279357	-0.00367314	-0.00328679	-0.00630983	-0.00274207	0.000808507	-0.000155355	-0.00331843	-0.00168925	-0.00368171	-0.00501327	-0.00717377	-0.00263035	-0.00429022	-0.000113017
55	-0.000364928	-0.00173332	-0.00180468	-0.000439705	-1.52067e-05	-0.00133897	-0.00029362	-0.000926195	-0.000555779	0.00125804	-0.000550757	0.000703053	-0.00319405	-0.00666895	-0.000567645	-0.00747011	0.00106881	-0.000335378	-0.00483645	0.000712254	-0.00293002	-0.0012175	-0.0039452	-0.000204686	0.00141631	-0.000256942	-0.00255344	-0.00214507	-0.00375419	-0.0378363	-0.00349525	-0.00574954	-0.00258913	-0.00437831	-0.00364911	-0.00448135	-0.00416572	-0.00704399	-0.00209263	0.00118861	0.000329851	-0.0032056	-2.57219e-05	-0.0026081	0.0108971	-0.00495819	-0.00289782	-0.00564479	-0.0033331
56	0.0109633	-0.00154262	-0.00191616	-0.00107613	-0.00119566	-0.000696399	-0.00504664	0.00202283	-0.00103933	-0.00131675	-0.00255935	-0.000702688	-0.00558503	0.0353629	0.00224972	-0.00477227	-0.000948257	-0.0016785	0.0291568	-0.00235404	-0.00988866	0.0110537	0.0211491	0.00108576	-0.0122133	-0.00479405	-0.00174049	0.00595554	0.00233194	0.0833425	0.0095527	-0.00450001	-0.000661809	0.0197022	0.0110947	-0.00181171	0.00625089	0.0422835	-0.000668016	-0.00376023	-0.000915393	-0.00660661	0.00135648	-0.00427633	0.0086489	0.0265223	-0.00996576	-0.00219443	-0.00125153
57	0.0137134	-0.00157101	-0.000875981	-0.00124234	-0.00107326	-0.000625789	-0.00512846	0.0010013	-0.00123366	-0.000701234	-0.00308453	-0.00147099	-0.00406403	0.0318539	0.000757855	-0.00654648	0.000779352	-0.00176304	0.0354461	-0.00280981	-0.0104566	0.0126582	0.0219875	0.000129131	-0.00785613	-0.0043164	-0.00312119	0.00459584	0.00168611	0.0882365	0.0091878	-0.00433975	-0.000689479	0.0149462	0.0123305	-0.00234564	0.0059298	0.041105	-0.000661842	-0.00382877	-0.00109291	-0.00660331	0.00126108	-0.00472888	0.00464507	0.0305418	-0.0101174	-0.00270296	-0.00125699
58	0.00926088	-0.000409639	-0.000572842	-0.00106398	-0.00132518	-0.00177931	-0.00503893	0.000660196	2.1807e-05	-0.000919735	-0.0022789	-0.00548616	-0.00471883	0.0330285	0.00244796	-0.00757327	-0.000251777	-0.00173139	0.0465754	-0.00117963	-0.0091911	0.00807119	0.0217068	0.000739739	-0.00440025	-0.0102794	-0.000655996	0.00522519	0.00768962	0.119738	0.00972364	-0.00261826	-0.000279922	0.0250407	0.0103345	-0.000317254	0.00880686	0.0521002	0.00169779	-0.00413576	-0.000614797	-0.00641969	0.00182991	-0.00483208	0.00697182	0.0326729	-0.0133069	-0.0021611	0.00200981
59	0.0154379	-0.000739881	-0.000835106	-0.00155294	-0.00130669	-0.000845119	-0.00503299	0.00200308	0.000125624	-0.00168704	-0.00209765	0.0018337	-0.00413507	0.0319819	0.00251537	-0.00886508	0.00137701	-0.0011012	0.0366859	-0.00218602	-0.0102759	0.012849	0.0295691	1.19531e-05	-0.00477399	-0.00479076	-0.00103755	0.00594082	0.00505593	0.103413	0.00966248	-0.0045928	-0.000153854	0.0221125	0.012318	-0.00112282	0.00713699	0.0506821	-0.0010572	-0.00454625	-0.00105829	-0.00676526	0.000440318	-0.00501627	0.0144711	0.0370592	-0.0116037	-0.00204035	0.00261017
60	0.00476371	-0.0010855	-0.000620766	-0.000985571	1.32896e-05	-0.000767711	-0.00547871	0.00030996	-0.000737835	-0.0013029	-0.00331442	0.00288502	-0.00637161	0.0173661	0.00156335	-0.00626591	0.000505399	-0.00132872	0.0190501	-0.0021451	-0.0107128	0.00646746	0.0245595	0.000859989	-0.00549474	3.31197e-05	-0.000635304	0.00405862	0.0011617	0.0705654	0.00528044	-0.00569212	-0.000481271	0.0192605	0.00734338	-0.00218734	0.00360838	0.0308124	-0.000641752	-0.00428466	-0.000563957	-0.00693109	-0.00133908	-0.004666	0.00268658	0.0172757	-0.0113444	-0.00225305	0.00187694
61	0.00998099	-0.00101488	-0.000675378	-0.00101001	-0.00306755	-0.000274372	-0.00547106	0.000901906	-0.00116846	-0.00170589	-0.0021311	0.000991925	-0.00438506	0.0304338	0.00201317	-0.00750891	-0.000818408	-0.00105389	0.0283073	-0.00189202	-0.0101462	0.01079	0.0219456	0.000377144	-0.00914158	-0.00481814	-0.00124719	0.00524107	-0.00236942	0.0716321	0.00818602	-0.00474318	0.00013359	0.0176555	0.0124093	-0.00193774	0.00529913	0.0370665	-0.000747325	-0.00379038	-0.00056385	-0.00726528	-2.97807e-05	-0.00512234	0.0032493	0.0277519	-0.0107311	-0.00732285	-0.00137585
62	0.0166099	-0.000829082	-0.00179283	-0.00101975	-0.000280424	-0.000714688	-0.0053972	0.000407949	-0.000843621	-0.00124541	-0.00170485	0.00136647	-0.00508135	0.0245616	0.000675348	-0.00759174	0.00200864	-0.00157325	0.0244476	-0.00241754	-0.00996339	0.0114041	0.0230135	0.000380409	-0.00524446	-0.00220274	-0.00142295	0.00536768	-0.00366892	0.0768859	0.00952364	-0.00464628	-0.000709794	0.0181575	0.0103192	-0.00201922	0.00373306	0.0318685	0.000339024	-0.00395613	-0.00086636	-0.00733818	-0.000360032	-0.00522962	-0.00180077	0.0177545	-0.0107952	-0.00347853	0.00235524
63	0.00491531	-0.000621006	-0.000578713	-0.00132692	-0.000600141	-0.0015818	-0.00460217	0.000322456	-0.000384119	-0.00213959	-0.0043092	0.00082029	-0.00473114	0.0237224	0.0013554	-0.00518143	-0.000883968	-0.00154057	0.0298929	-0.00176262	-0.0104087	0.00846223	0.0261349	0.00051888	-0.00694148	-0.0058975	-0.000596621	0.00468573	0.0033189	0.093072	0.00717527	-0.00440363	-0.000336124	0.0235462	0.00976681	-5.60036e-05	0.00587966	0.041766	0.00118256	-0.00388097	-0.000813985	-0.00824651	-0.000454653	-0.00460907	0.00663355	0.0294705	-0.0123594	-0.00270236	-3.29031e-05
64	0.00464378	-0.000864477	-0.00061248	-0.000947646	-0.000244584	-0.000755825	-0.00487873	-0.000188892	-0.000985811	-0.0011177	-0.00432096	0.000397413	-0.00635913	0.0222077	0.00100758	-0.0073539	3.13268e-05	-0.00186967	0.0235987	-0.00230755	-0.0105886	0.00849281	0.0270435	0.000502414	-0.00656486	-0.00191367	-0.00144688	0.0044984	-0.00250819	0.0825402	0.00566284	-0.00530136	-0.000277793	0.024074	0.00835454	-0.00227911	0.00485249	0.0369431	0.00172918	-0.00364674	-0.000422503	-0.00646747	-0.000366104	-0.00468305	0.00539428	0.0243225	-0.0111105	-0.00383844	-0.00032693
65	0.00776253	0.00612318	-0.00080655	-0.000958738	-0.00166003	-0.00150241	-0.00256461	-0.000295379	-0.000688434	0.00110167	0.00272672	0.0022955	-0.00204794	-0.0049801	-0.00087057	-0.0119548	0.00616296	0.000495403	-0.00420165	-0.00200789	0.000756799	0.0022985	-0.00851628	-0.000942378	2.56529e-05	-0.00340751	-0.00167433	-0.00143582	-0.0109919	0.041747	-0.00448228	-0.00154485	-0.000956229	-0.0015817	-0.000395861	-0.00123685	-0.00479154	-0.00715337	-0.00112802	0.00185276	0.00139695	-0.0045028	-0.000348922	-0.000970093	-0.00909722	-0.00745589	0.0118624	-0.00297476	-0.00822034
66	-0.00557781	4.86395e-05	-0.000761989	-0.000897966	-0.00127208	-0.000680522	-0.000734369	-0.00084175	-0.00115983	-0.00015204	-0.00131897	-0.00100125	-0.00502475	-0.00956671	-0.00030448	-0.00875976	0.001839	-0.0014321	-0.00517514	0.000226881	0.00046251	-0.00204781	-0.00666695	-0.00100486	0.0149064	-0.00272199	-0.00255261	-0.00261473	-0.0250607	-0.0404567	-0.00398652	-0.00543512	-0.000255887	-0.00283352	-0.00213382	0.000682736	-0.00427643	-0.00620693	-0.00586488	0.00306796	0.000470275	-0.00391026	-0.000258511	-0.0021018	-0.0153473	-0.00527635	0.00662081	-0.00609824	-0.00772926
67	0.00448765	0.000942413	-0.000894184	-0.000820502	-0.000936609	-0.00144487	0.00785126	-2.25501e-05	-0.00184531	-0.000120297	0.00130071	-0.00423923	-0.0040946	-0.0065837	-0.00017809	-0.0100122	0.00162331	-0.000600716	-0.00106973	0.00882911	7.6931e-06	-0.00106292	-0.00506062	-0.000875654	0.010781	-0.000145194	-0.00307358	-0.00219931	-0.0145542	-0.0314542	-0.00399796	-0.00319068	0.000122057	-0.00117168	-0.00326768	0.000527732	-0.00454619	-0.00770901	-0.00228074	0.00455928	8.16798e-05	-0.0052242	-0.000413145	-0.00415839	-0.00438027	-0.00792192	-0.000294083	-0.00502986	-0.00684876
68	-0.00926487	-0.000289406	-0.000812712	-0.000496657	-0.000566315	-0.00138797	0.00803958	-0.00105667	-0.00173827	0.00109058	-0.00263609	-0.00221625	-0.000972589	-0.00909936	-0.0026137	-0.0044345	-0.00308136	-0.000314119	-0.00621681	0.00494846	0.000860214	-0.00574986	-0.00729856	-0.00044539	-0.00563953	-0.00144128	-0.00356093	-0.00269427	0.000547265	-0.0347582	-0.00497783	-0.00231518	-0.000828533	-0.00328208	-0.0031053	-0.00317086	-0.00276074	-0.00708713	-0.00148453	0.00647562	6.41857e-05	-0.00252613	-0.000360849	-0.000842858	0.00421097	-0.00427397	0.000600412	-0.00567008	-0.00558623
69	0.0119921	0.000592226	-0.000973646	-0.00084275	-0.00312057	-0.000266826	0.0418928	-0.000295935	-0.000530642	3.24863e-05	7.37674e-05	-0.004036	-0.00043032	-0.0059549	0.000216345	-0.00708471	0.0021155	0.000815571	-0.00498156	0.0172698	0.00683052	-0.00296022	-0.0068412	-0.00285609	-0.0019451	0.0011066	-0.00142271	-0.00247554	-0.00610801	0.0106274	-0.00427686	0.000369519	-0.000626967	-0.00213555	-0.00253553	0.00121085	-0.00488783	-0.00717322	-0.00217172	0.0180381	-0.000522979	-0.00407738	0.000433153	-0.00291707	0.00214142	-0.00764119	-0.000601649	-0.00139902	-0.00542758
70	-0.00115585	-0.00190572	0.0113925	0.00422395	-0.0023044	-0.000670246	-0.00265987	-0.000724114	-0.00132525	0.00352818	0.000549259	0.00198598	0.0131313	-0.00534013	-0.00148204	0.0190132	0.00257249	-0.000398343	-0.00455718	-0.00214098	0.0012784	0.00690487	0.00927304	0.00526938	0.0015692	-0.00246095	-0.000218162	0.000604655	0.0173686	0.0835671	0.00166226	0.00677377	0.00627464	-0.00445869	-0.00162634	-0.00338728	0.00521044	-0.00251465	0.0190559	-0.00463463	-0.000433351	0.00687143	-0.0023246	0.00582792	0.00284223	-0.000291042	-0.00436684	0.0238216	-0.00559404
71	-0.00228894	0.00284944	-0.00208332	-0.00108804	0.000880489	-0.000416967	0.00380344	-0.000446791	-0.00126634	4.5784e-05	-0.000639807	-0.00188636	-0.00348167	-0.00544048	-0.000419328	-0.00908048	0.000271743	-0.000200329	-0.00487687	0.00285659	-0.00113543	-0.00256567	-0.0131049	-0.00107547	-0.00929773	-0.00179352	-0.00247271	-0.00272078	-0.0145262	-0.0416497	-0.00502088	0.00457999	-0.00227732	-0.00107017	-0.00281224	-0.00192237	-0.00478529	-0.00755769	-0.00477106	0.00374619	0.000107346	-0.00594908	-0.000776324	-0.00169895	-0.00754618	-0.00672785	0.0067988	-0.00353441	-0.00763129
72	0.00535633	0.00192524	-0.00189911	-0.000609958	-0.00224243	-0.00150741	0.0109181	-0.000946283	-0.00109465	0.0005545	0.000298929	-0.00179744	-0.002574	-0.00501446	-0.000430213	-0.00906248	9.39436e-05	-0.000428377	-0.00239856	0.00901714	0.00175445	-0.00217825	-0.00595338	-0.00103101	0.00421367	-0.000887546	-0.00358674	-0.00207384	-0.0133691	-0.0287846	-0.00398954	-0.00513998	-0.00253711	-0.00250457	-0.002811	-0.00185918	-0.00490961	-0.00679514	-0.00357607	0.00772932	-0.000656259	-0.00554484	-0.00116321	-0.00338598	-0.00252492	-0.00715755	-0.00166154	-0.00508402	-0.00521971
73	-0.00877417	-0.000945026	-0.000920684	-0.000940746	-0.00128845	-0.00171388	-0.00479942	-0.00166351	-7.17763e-06	0.000483132	-0.002537	-0.000670644	-0.00413085	-0.00696202	-0.000336591	-0.0100123	-0.00228101	-0.00176579	-0.00642196	-0.00271366	0.00375014	-0.00387431	-0.0077711	-4.12625e-05	0.000746494	-0.00103644	-0.00137825	-0.00087308	-0.029748	-0.119952	-0.00324951	-0.00449048	-0.000720398	-0.00182461	0.000954301	-0.00616683	-0.0044346	-0.00713089	-0.00112062	-0.00302159	0.000856355	-0.00648264	-0.00254084	-0.000525328	-0.0235561	-0.0064851	-0.00360077	-0.00512067	-0.00828291
74	-0.0052709	0.000944126	-0.00200181	-0.00106204	-0.00055344	-0.000815339	0.00507316	-0.00153999	-0.00164704	0.000198485	-0.000303762	-0.00360317	-0.00228746	-0.00566249	-0.000849381	-0.00523865	-0.00318093	-0.00112091	-0.00199481	0.00338838	0.00199903	-0.00408384	-0.0143207	-0.000752479	-0.0129263	-0.000191499	-0.00316323	-0.0015954	-0.018499	-0.0898269	-0.00409123	-0.000484779	-0.000780409	-0.00355375	-0.0028735	-0.00488739	-0.0039142	-0.00769691	-0.00411975	0.00516475	-0.000560011	-0.00405119	-0.000260366	-0.00166767	-0.028718	-0.0109243	0.00229635	-0.00707081	-0.0065312
75	-0.0112142	0.00107802	-0.00172644	-0.000696413	0.000555948	0.000130512	-0.00450163	-0.000739874	0.00195212	0.00162353	-0.00365183	0.0045854	-0.000335656	-0.0121332	-0.000200575	-0.0102733	-0.00142525	-0.000198275	-0.00208617	-0.00195024	0.00732955	-0.00540244	-0.0159454	7.03231e-05	-0.00627083	-0.00486078	-0.000835785	-0.00111462	-0.0225376	-0.134103	-0.00566705	-0.00183477	-0.000795231	-3.63939e-05	0.00172806	0.000774112	-0.00338672	-0.00797421	-0.00112192	-0.00357707	0.00698763	-0.00546321	-0.000314392	0.00549201	-0.00424685	0.00202995	-0.00320119	-7.66817e-05	-0.00783811
76	-0.0115888	-0.000571606	-0.000875833	-0.00067301	0.000565823	3.25285e-05	-0.00514294	-0.00100562	0.000793697	0.00106595	-0.00316222	-0.0011104	0.000123181	-0.0107535	-0.000564482	-0.00753692	-0.00364831	-0.000839089	-0.00648725	-0.00305892	0.00412485	-0.00616918	-0.0101966	-0.000896308	-0.0104397	-0.00244942	-0.00162894	-0.000813017	-0.0118725	-0.12037	-0.00411283	-0.00317131	-0.000979067	-0.000707461	0.000627585	-0.0060865	-0.00264367	-0.00687221	-0.00116808	-0.00307261	0.00435754	-0.00288455	-0.000551488	0.00363836	-0.00334626	-0.00145707	-0.0043168	-0.00314677	-0.00724674
77	-0.00816895	-0.000933731	-0.000946778	-0.000649499	-0.00337627	-0.00102323	-0.00437261	-0.000758723	-3.43151e-05	0.00166158	-0.00270741	0.000313612	-0.00130337	-0.0102459	-0.00201431	-0.0101063	-0.00126137	-0.0013287	-0.00524207	-0.00172563	0.00221034	-0.00424814	-0.00860924	-0.000631672	-0.00689339	-0.00090161	-0.00182806	-0.00160168	-0.0129121	-0.098173	-0.00502853	-0.00611989	-0.00260748	-0.00306416	0.000617484	-0.00427241	-0.00433805	-0.00721541	-0.00153233	-0.00267976	0.00374557	-0.00480921	-0.00253828	0.00116283	-0.00477307	-0.00357675	-0.00558077	-0.00220736	-0.00590618
78	-0.00066392	-0.00114307	-0.00173656	-0.000497084	-0.00166644	-0.000275325	-0.0015675	-0.00127118	-9.92688e-05	0.00102178	-0.000858904	0.000282638	-0.000789839	-0.00278261	-0.000887827	-0.00141694	-0.0021968	-0.00134939	-0.0143958	-0.00147211	-0.000283149	-0.00363702	0.000778727	-0.0002296	-0.00364271	0.000365288	-0.00154595	-0.00142473	-0.0019781	-0.0225488	-0.00212754	-0.00611016	-0.00062912	0.000392191	-0.00272156	-0.00426462	-0.00216717	-0.00578935	-0.00154731	0.00205353	-0.00100009	-0.000211712	-0.000954944	-0.00139079	0.000888303	-0.00554683	-0.00460466	-0.00189721	0.0744221
79	-0.00158292	0.000629114	-0.00201634	-0.00108114	-0.00329791	-0.000841085	-0.000815587	-0.000940008	-5.06599e-05	-0.000775043	-0.00281303	0.00517892	-0.00111029	-0.00365119	-0.000965948	-0.00723076	-0.00132986	-0.000754811	-0.00377543	-0.00105022	0.0100495	-0.00389536	-0.0107772	-0.000345943	-0.00528051	-0.00107771	-0.00121479	-0.000838996	-0.0176323	-0.0575851	-0.00418096	-0.00610489	-0.00107637	-0.00045607	0.00270273	-0.00593159	-0.00336927	-0.00659715	-0.00144825	4.35081e-05	0.00532443	-0.00330091	-0.000252462	0.00362673	-0.00909569	-0.00183973	-0.00281098	-0.00238345	-0.00604393
80	0.017045	-0.000365024	-0.00216988	-0.000947831	5.65649e-05	-0.000925114	0.0646949	-6.87581e-05	-0.000374147	0.000863322	0.00234021	0.00243808	0.00227732	-0.00547786	-0.000583673	-0.00656236	0.000558973	0.00399164	-0.00225446	0.0391109	0.0032134	-0.00268152	-0.005259	-0.000369362	-0.0109541	-0.00181853	-0.00333158	-0.0023187	0.000935851	0.0489403	-0.00564449	-0.00531701	-0.00252444	0.00499842	-0.00286821	-0.00160132	-0.00542852	-0.0081277	-0.00399497	0.0275057	-0.000854804	-0.00450096	0.000831105	-0.00243059	0.0215976	-0.00532605	-0.00506871	-0.00245391	-0.00991727
81	-0.00653989	0.000882768	-0.000741987	-0.000987897	7.64691e-06	0.00027191	-0.00382236	3.99974e-07	-0.00158001	0.000864079	-0.00384283	0.00295398	-0.00292031	-0.00825791	0.000733808	-0.0115989	0.000358614	-0.000865728	-0.00605245	-0.00215842	0.00425046	-0.0051047	-0.00861948	-0.00111443	-0.000819829	-0.00109768	-0.001841	-0.00103354	-0.0253885	-0.0686679	-0.0052492	-0.00532762	-0.00315374	-0.00251594	0.0053167	-0.00148598	-0.00357788	-0.0065136	-0.00124014	-0.00375282	0.00884513	-0.00667236	-0.000441799	0.00220742	-0.00863544	-0.000708158	-0.00504091	-0.00362118	-0.00746387
82	0.0213916	0.00227137	-0.002011	-0.000656039	-0.00361929	-0.001445	0.0253367	-0.000172396	-0.000737458	-4.47648e-05	0.0052666	0.000613823	-0.00160223	-0.00542317	0.000186898	-0.0106737	0.00733676	0.00268244	-0.00410276	0.0286819	0.00206883	0.000520995	-0.00571702	0.000204333	-0.00427451	0.000147512	-0.00145307	-0.0025936	-0.0095862	-0.00420758	-0.00422352	-0.00366437	-0.00150897	-0.00529332	-0.00257907	-0.00246259	-0.00563735	-0.00676041	-0.00184323	0.0126171	-0.001417	-0.00660592	-0.00186451	-0.00400565	-0.000223236	-0.00913408	-0.00605904	-0.00338732	-0.00399905
83	-0.00280479	-0.00113648	-0.00161935	-0.000353234	-0.00122891	-0.00126496	-0.00354142	-0.00125434	0.000181303	0.00086598	0.000300182	0.000911912	-0.0032376	-0.00153966	-0.00296901	-0.00298629	-0.00250232	-0.00111642	-0.00905602	-0.00198722	-0.00145966	-0.0021301	-0.000894051	0.000132338	-0.00581173	0.00125471	-0.00218957	-0.0014763	-0.00222815	-0.0332092	-0.000696558	-0.00507082	-0.00189957	-0.00224776	-0.00264444	-0.00194909	-0.00327424	-0.00647943	-0.00266237	-0.000256923	-0.000547349	-0.00167448	-0.000572335	-0.00339512	0.00193482	-0.00680822	-0.00292382	-0.00518111	0.00650105
84	0.000615999	-0.00138171	-0.000886148	-0.000888189	-0.00148866	-0.00131794	-0.00446286	-0.000474273	-6.90876e-05	0.000844105	-0.000328841	0.000675637	-0.00363065	-0.0046598	-0.000405388	-0.006612	0.0011437	-0.00150672	-0.00134717	-0.00240794	9.6259e-05	-0.00190712	-0.00894528	-0.000553307	-0.00853194	-0.00154677	-0.00323314	-0.00181912	-0.00983804	-0.0671657	-0.00333557	-0.00683424	-0.00248161	-0.00308332	-0.00102697	-0.00408969	-0.00341609	-0.00720195	-1.01321e-05	-0.00128524	0.00320323	-0.00264183	-0.000488104	0.000348156	-0.00731575	-0.00443883	0.00283143	-0.00402513	-0.00895928
85	0.000202693	0.000238597	-0.0015839	-0.000352438	0.00240558	-0.000318464	-0.00422249	-0.00129932	-0.00116353	-0.00123918	-0.000744209	-0.00191305	-0.00473975	0.00217967	-0.00176944	-0.0090119	0.000735736	0.000255789	-0.00395482	-0.00216116	0.00134001	-0.00128972	-0.00834779	7.70262e-05	0.00659973	0.000328223	-0.00284276	-0.00119337	-0.0133075	-0.0479446	-0.00140177	-0.00106174	-0.000593392	-0.00465151	-0.00125082	-0.00167384	-0.00398041	-0.00694065	-0.00307113	-0.00106599	-0.000831384	-0.00292843	-0.000422956	-0.00127482	-0.0121048	-0.00646268	0.0144045	-0.00458467	-0.00403914
86	-0.00310972	0.00143224	-0.00153083	-0.000312706	-0.000666956	-0.000327649	-0.0037023	-0.00130247	-0.000754904	-0.00179157	-0.000957168	-2.24553e-05	-0.00322221	-0.00444075	-0.000214534	-0.00976637	0.00288478	0.000801272	-0.004157	-0.00101223	-0.00055582	-0.00256547	-0.00427764	0.000243212	0.0137925	-0.000363663	-0.00134207	-0.00170367	-0.0159114	-0.10952	-0.00365735	-0.000763209	-0.000260463	-0.00456723	-0.00231499	-0.00214475	-0.00259264	-0.00747764	-0.00252579	-0.00160691	-0.00145465	-0.00379688	1.01592e-05	-0.00389454	-0.0114554	-0.00786844	-0.00183778	-0.00244022	0.00273082
87	-0.00176405	-0.000902549	-0.000390398	0.000896728	-0.00110314	-0.000279001	-0.0032295	-0.0010722	-0.000653732	0.000175111	-0.000679454	0.00539436	-0.000859452	-0.0103119	-0.000340082	-0.00612114	0.00306935	6.57197e-05	-0.00265379	-0.00133836	-0.0021597	-0.00418758	0.0027127	6.60648e-05	0.0409195	-0.000367924	-0.00123003	-0.00237717	0.00647487	-0.056403	-0.00516647	-0.00479385	-0.00171086	-0.00310358	-0.00469182	-0.00436309	-0.00212638	-0.00576217	-0.00426453	-0.000489053	-0.00106543	-0.00097601	-0.00074529	-0.00288317	0.0220556	-0.00197275	-0.00508314	-0.00631731	0.00598693
88	0.00237108	-0.00148832	-0.000399665	0.00092618	-0.00391641	-0.000863521	-0.00330701	-4.08654e-05	-0.000461089	0.0011402	0.00239169	-0.00289405	0.00169598	-0.000781634	-0.00265015	0.00660754	0.000410624	-0.000389944	-0.00528638	-0.0024064	-0.00320226	0.00337074	-0.00253347	0.000404235	-0.00908686	0.000454396	0.000566025	-0.000623925	0.0378379	0.0612427	0.00104777	0.00813154	-0.000805644	-0.000806429	-0.00257189	-0.00358409	0.00113007	-0.00529552	-0.00169428	-0.00323197	-8.8886e-05	0.00789174	-0.00160661	-0.000547338	0.0230636	-0.00169205	0.00526038	0.00354232	-0.00580793
89	-0.0153097	-0.000860765	-0.00145825	-0.000768763	0.000165124	-0.00101051	-0.00243584	-0.00299419	-0.000572953	0.00149408	-0.00193682	0.00356585	0.000901683	-0.0102245	-0.00132185	0.0121826	-0.0057514	-0.00168044	-0.0054095	-0.00169512	0.00379873	-0.00653863	-0.0143777	0.00054881	-0.018683	-0.00118244	-0.00153953	-8.89356e-05	-0.0117059	-0.114131	-0.0026933	-0.00145284	-0.00129644	-0.00228019	-0.00510369	-0.00224053	0.000475203	-0.00576341	-0.00251555	0.00154656	0.000142972	0.00980259	-0.00021508	0.00588831	-0.035909	-0.0117443	-0.00373024	-0.00414822	-0.00303101
90	-0.000317429	-0.000872002	-0.000758123	-0.000469048	-0.000626899	-0.000265814	-0.00384653	0.000542109	-0.000464305	0.000900633	-0.000155554	-0.00596611	-0.00289121	-4.36309e-05	-0.000839123	-0.00252686	-0.000963843	0.00101036	-0.00470289	-0.00194858	0.00158266	0.00179923	-0.00644079	-0.00116508	-0.00989098	-0.000392157	-0.00205764	-0.000548958	-0.010011	0.0342556	0.00236069	-0.00279424	-0.00220171	-0.0022908	-0.000801913	-0.00319459	-0.0018969	-0.00643381	-0.000871916	-0.000988831	-0.000240769	0.001978	-0.00170431	-0.00233306	0.00290089	-0.00423075	0.0157959	-0.00439628	-0.00414549
91	-0.00975228	-0.00108332	0.0123884	0.0101183	-0.00302532	0.000316708	-0.00308021	-0.000457832	-0.00027381	0.00433235	-0.000939814	0.00214097	0.0259124	-0.00383156	-0.00175053	0.0192631	-0.00336718	-0.00113826	-0.0020573	-0.00210415	0.00726763	0.00323158	0.00131364	0.0075222	-0.00624946	-0.0065437	0.001422	0.00103323	0.028242	0.085303	0.00247864	0.00755184	0.00176821	-0.00493267	-0.00152386	-0.00159099	0.00854058	-0.00340293	0.0243554	-0.00698385	-0.000459691	0.00936149	-0.00248902	0.0110125	0.00354043	0.00166528	-0.0014487	0.0365295	-0.00505341
92	-0.00740809	-0.00120389	0.0127901	0.00742194	-0.00321154	-0.000652946	-0.00248184	-0.000314115	-0.000649598	0.00464843	-0.00072885	0.00216408	0.0258043	-0.00624637	-0.00257113	0.018455	-0.00183346	-0.000884306	-0.00166468	-0.00248242	0.00557522	0.00245863	0.00367606	0.00589545	-0.00147995	-0.00425319	-8.01364e-05	0.00028058	0.0320138	0.0884406	-0.000175855	0.00487398	0.00263064	-0.00479209	-0.00204872	0.000912446	0.00671479	-0.00317179	0.0281297	-0.00555225	-0.000548414	0.0121183	-0.00253856	0.0102103	0.0124089	0.00243656	-0.0024889	0.0379335	-0.00347416
[truncated: 8 more columns]
