# Supplementary material for: Constructing a comprehensive gene co-expression based interactome in Bos taurus
Source: PeerJ. 2017 Dec 4;5:e4107. doi: 10.7717/peerj.4107 (PMC5719962; doi:10.7717/peerj.4107)
Supplement: Table S4 [file peerj-05-4107-s005.xlsx]

## Sheet: thredhold_0.1_edgeData
	FromNode	ToNode	Weight
1	RPL37	RPLP0	0.20812
2	RPL37	RPL14	0.63726
3	RPL37	RPL11	0.648527
4	RPL37	RPL34	0.840215
5	RPL37	RPL37A	0.441433
6	RPL37	RPL24	0.300203
7	RPL37	EEF1A1	0.283649
8	RPL37	SLC25A6	0.118962
9	RPL37	RPS20	0.649794
10	RPL37	FAU	0.267659
11	RPL37	PPIB	0.139194
12	RPL37	SSR2	0.240907
13	RPL37	GBA2	0.214672
14	RPL37	EIF4G3	0.197208
15	RPL37	TRAPPC13	0.192984
16	RPL37	ELP2	0.124658
17	RPL37	HERC2	0.105678
18	RPL37	AAGAB	0.205958
19	RPL37	ABCA5	0.148251
20	RPL37	ABT1	0.110768
21	RPL37	ACBD5	0.146932
22	RPL37	AGPAT3	0.132221
23	RPL37	ALS2	0.179309
24	RPL37	AMFR	0.127468
25	RPL37	ANAPC7	0.104004
26	RPL37	ANKLE2	0.167407
27	RPL37	ANKRD17	0.143004
28	RPL37	ANKRD46	0.134958
29	RPL37	AP3M2	0.102442
30	RPL37	ARHGAP21	0.102228
31	RPL37	ARHGAP35	0.132435
32	RPL37	ARPC3	0.105401
33	RPL37	ASH1L	0.110219
34	RPL37	ASPH	0.141197
35	RPL37	ATP1B1	0.135042
36	RPL37	ATXN10	0.101683
37	RPL37	ATXN2	0.115618
38	RPL37	ATXN7L3B	0.117595
39	RPL37	AZIN1	0.113332
40	RPL37	BCAS3	0.160774
41	RPL37	BID	0.110196
42	RPL37	BRAF	0.109154
43	RPL37	BTBD9	0.116908
44	RPL37	C11orf58	0.110229
45	RPL37	C7orf25	0.137951
46	RPL37	CAMTA2	0.12701
47	RPL37	CASD1	0.180991
48	RPL37	CCPG1	0.129459
49	RPL37	CD44	0.118026
50	RPL37	CD99L2	0.144081
51	RPL37	CEP104	0.158219
52	RPL37	CFAP97	0.130123
53	RPL37	CKAP5	0.136017
54	RPL37	CLASP1	0.143103
55	RPL37	CLIC1	0.145462
56	RPL37	CLTA	0.111844
57	RPL37	CNIH4	0.100987
58	RPL37	CNOT4	0.118137
59	RPL37	COG5	0.143283
60	RPL37	COPS7A	0.155895
61	RPL37	CRTC1	0.107061
62	RPL37	CWF19L2	0.111132
63	RPL37	DCAF13	0.114486
64	RPL37	DCTN4	0.151265
65	RPL37	DDX24	0.100776
66	RPL37	DENND1A	0.10533
67	RPL37	DGKD	0.110908
68	RPL37	DIMT1	0.106478
69	RPL37	DNAJB12	0.12672
70	RPL37	DNMT3A	0.117464
71	RPL37	DOPEY1	0.174961
72	RPL37	DPH3	0.107598
73	RPL37	DSTYK	0.114296
74	RPL37	EEF1B2	0.251794
75	RPL37	EIF3D	0.106914
76	RPL37	EIF3M	0.163052
77	RPL37	EIF4ENIF1	0.118718
78	RPL37	ELP3	0.110445
79	RPL37	FAM134B	0.106602
80	RPL37	FAM222B	0.119515
81	RPL37	FAM234B	0.101589
82	RPL37	FBL	0.152455
83	RPL37	FBXO11	0.117792
84	RPL37	FBXO3	0.127547
85	RPL37	FRY	0.110194
86	RPL37	G3BP2	0.109593
87	RPL37	GART	0.123801
88	RPL37	GBF1	0.123105
89	RPL37	GLTSCR2	0.36148
90	RPL37	GNB2L1	0.2646
91	RPL37	GOLGA1	0.16963
92	TMSB10	CTSZ	0.103894
93	TMSB10	LIPA	0.106158
94	TMSB10	ACSL5	0.166923
95	TMSB10	ACOT9	0.113592
96	TMSB10	ANKLE2	0.105506
97	TMSB10	ARHGDIB	0.149329
98	TMSB10	ARPC1B	0.196639
99	TMSB10	ARPC5	0.141649
100	TMSB10	C17orf62	0.116612
101	TMSB10	C1orf54	0.286975
102	TMSB10	C9orf91	0.182139
103	TMSB10	CASP4	0.297699
104	TMSB10	COLGALT1	0.123694
105	TMSB10	COTL1	0.126973
106	TMSB10	CSRP2BP	0.107345
107	TMSB10	CTSH	0.235853
108	TMSB10	CYSLTR2	0.106322
109	TMSB10	DRAM1	0.116428
110	TMSB10	FAM160B2	0.10863
111	TMSB10	FBXW11	0.104126
112	TMSB10	FES	0.104696
113	TMSB10	FLT3LG	0.140816
114	TMSB10	FXYD5	0.181955
115	TMSB10	GLIPR1	0.101543
116	TMSB10	GLIPR2	0.184715
117	RPLP0	RPL14	0.206942
118	RPLP0	RPL11	0.37168
119	RPLP0	RPL34	0.163493
120	RPLP0	RPS2	0.29832
121	RPLP0	RPL37A	0.194162
122	RPLP0	RPL24	0.364687
123	RPLP0	RPL28	0.244518
124	RPLP0	ANXA2	0.123115
125	RPLP0	SLC25A6	0.260716
126	RPLP0	RPS20	0.365974
127	RPLP0	PHAX	0.100389
128	RPLP0	TRAPPC13	0.132584
129	RPLP0	ABCC5	0.113641
130	RPLP0	HERC2	0.112853
131	RPLP0	AAGAB	0.138381
132	RPLP0	ABT1	0.106376
133	RPLP0	ANKLE2	0.110349
134	RPLP0	ANKMY2	0.107786
135	RPLP0	ANKRD17	0.104019
136	RPLP0	ANKRD46	0.153235
137	RPLP0	ASB8	0.101666
138	RPLP0	ASH1L	0.103208
139	RPLP0	ATAD1	0.11746
140	RPLP0	BACE2	0.113347
141	RPLP0	BTBD1	0.117444
142	RPLP0	C2orf54	0.136231
143	RPLP0	CAMTA2	0.105049
144	RPLP0	CD99L2	0.157175
145	RPLP0	CLIC1	0.167659
146	RPLP0	CNN2	0.117322
147	RPLP0	DOPEY1	0.112548
148	RPLP0	DSTYK	0.104939
149	RPLP0	EIF4ENIF1	0.108645
150	RPLP0	FBL	0.147534
151	RPLP0	FNDC5	0.102378
152	RPLP0	GHITM	0.117583
153	RPLP0	GLTSCR2	0.270457
154	RPLP0	GNB2L1	0.333633
155	RPL14	RPL11	0.591221
156	RPL14	RPL34	0.658113
157	RPL14	RPL37A	0.479398
158	RPL14	RPL24	0.338215
159	RPL14	RPL28	0.114473
160	RPL14	EEF1A1	0.228103
161	RPL14	SLC25A6	0.113891
162	RPL14	RPS20	0.60493
163	RPL14	FAU	0.201717
164	RPL14	PPIB	0.137871
165	RPL14	SSR2	0.220229
166	RPL14	QSOX1	0.142775
167	RPL14	EIF4G3	0.215972
168	RPL14	TRAPPC13	0.161115
169	RPL14	ELP2	0.146914
170	RPL14	TTC33	0.122452
171	RPL14	HERC2	0.105127
172	RPL14	AAGAB	0.19227
173	RPL14	ABCA5	0.11735
174	RPL14	ACBD5	0.153375
175	RPL14	AGPAT3	0.137501
176	RPL14	ALS2	0.164439
177	RPL14	AMFR	0.126483
178	RPL14	ANKLE2	0.170733
179	RPL14	ANKRD17	0.202121
180	RPL14	ANKRD28	0.126959
181	RPL14	ANKRD46	0.110585
182	RPL14	AP2B1	0.105269
183	RPL14	ARHGAP35	0.120435
184	RPL14	ASPH	0.101127
185	RPL14	ATAD1	0.101579
186	RPL14	BACE2	0.140371
187	RPL14	BCAS3	0.146202
188	RPL14	BRAF	0.118611
189	RPL14	BTBD1	0.131721
190	RPL14	BTBD9	0.135692
191	RPL14	C7orf25	0.140778
192	RPL14	CCDC25	0.101449
193	RPL14	CCPG1	0.100333
194	RPL14	CD44	0.116167
195	RPL14	CDC5L	0.12632
196	RPL14	CEP104	0.124872
197	RPL14	CHAMP1	0.127853
198	RPL14	CKAP5	0.14598
199	RPL14	CLTA	0.152335
200	RPL14	CNOT4	0.144978
201	RPL14	COG5	0.162154
202	RPL14	CRCP	0.122478
203	RPL14	CWF19L2	0.182859
204	RPL14	DCAF13	0.200808
205	RPL14	DCTN4	0.112793
206	RPL14	DGKD	0.111817
207	RPL14	DHX36	0.12533
208	RPL14	DNMT3A	0.126511
209	RPL14	DOPEY1	0.148374
210	RPL14	DPH3	0.104079
211	RPL14	DSTYK	0.108161
212	RPL14	EEF1B2	0.421581
213	RPL14	EIF3D	0.177868
214	RPL14	EIF3M	0.164841
215	RPL14	EPS15	0.149784
216	RPL14	FAM222B	0.102279
217	RPL14	FBL	0.108304
218	RPL14	FBXO11	0.164804
219	RPL14	FBXO3	0.111486
220	RPL14	FBXO7	0.144527
221	RPL14	FOXK2	0.132024
222	RPL14	G3BP2	0.152559
223	RPL14	GART	0.148863
224	RPL14	GLTSCR2	0.363259
225	RPL14	GNB2L1	0.305838
226	RPL14	GOLGA1	0.105353
227	RPL11	RPL34	0.660499
228	RPL11	RPS2	0.128017
229	RPL11	RPL37A	0.441884
230	RPL11	RPL24	0.437021
231	RPL11	RPL28	0.197049
232	RPL11	ANXA2	0.136224
233	RPL11	EEF1A1	0.187209
234	RPL11	SLC25A6	0.172392
235	RPL11	RPS20	0.698016
236	RPL11	FAU	0.184035
237	RPL11	SSR2	0.133715
238	RPL11	QSOX1	0.110483
239	RPL11	GBA2	0.152306
240	RPL11	EIF4G3	0.206367
241	RPL11	TRAPPC13	0.188704
242	RPL11	ELP2	0.162986
243	RPL11	HERC2	0.121752
244	RPL11	AAGAB	0.206163
245	RPL11	ABCA5	0.149429
246	RPL11	ABHD10	0.100611
247	RPL11	ACBD5	0.143742
248	RPL11	AGPAT3	0.132102
249	RPL11	AKAP7	0.103136
250	RPL11	ALS2	0.212504
251	RPL11	AMFR	0.148812
252	RPL11	ANKLE2	0.17862
253	RPL11	ANKRD17	0.15698
254	RPL11	ANKRD46	0.148082
255	RPL11	AP2B1	0.110715
256	RPL11	ARHGAP35	0.102592
257	RPL11	ARL4A	0.110492
258	RPL11	ASPH	0.140264
259	RPL11	ATAD1	0.133508
260	RPL11	ATXN10	0.103921
261	RPL11	ATXN2	0.183543
262	RPL11	ATXN7L3B	0.126079
263	RPL11	AZIN1	0.12034
264	RPL11	BACE2	0.131056
265	RPL11	BCL7A	0.107978
266	RPL11	BTBD9	0.140062
267	RPL11	C11orf58	0.103241
268	RPL11	CAMTA2	0.101737
269	RPL11	CASD1	0.138956
270	RPL11	CD44	0.17732
271	RPL11	CD99L2	0.119311
272	RPL11	CEP104	0.120486
273	RPL11	CHURC1	0.101424
274	RPL11	CKAP5	0.106064
275	RPL11	CLASP1	0.125272
276	RPL11	CLIC1	0.14882
277	RPL11	CNOT4	0.123192
278	RPL11	COG5	0.125293
279	RPL11	CWF19L2	0.106197
280	RPL11	DCTN4	0.153989
281	RPL11	DENND1A	0.114491
282	RPL11	DGKD	0.114346
283	RPL11	DIMT1	0.115955
284	RPL11	DOPEY1	0.124131
285	RPL11	DSTYK	0.113456
286	RPL11	EEF1B2	0.203597
287	RPL11	EIF3M	0.138313
288	RPL11	EIF4ENIF1	0.136863
289	RPL11	ELP3	0.108117
290	RPL11	EPHB3	0.119034
291	RPL11	FAM222B	0.117469
292	RPL11	FBL	0.159263
293	RPL11	FBXO11	0.102135
294	RPL11	FBXO7	0.138012
295	RPL11	FLT1	0.118292
296	RPL11	G3BP2	0.109855
297	RPL11	GART	0.184723
298	RPL11	GHITM	0.111325
299	RPL11	GLTSCR2	0.521441
300	RPL11	GNB2L1	0.315511
301	JSP.1	CD74	0.130508
302	JSP.1	BOLA-DRB3	0.109216
303	JSP.1	BTG1	0.177954
304	JSP.1	C1R	0.135
305	JSP.1	TAP1	0.142566
306	JSP.1	ACSL5	0.328885
307	JSP.1	IRF1	0.188333
308	JSP.1	PHAX	0.114396
309	JSP.1	ANXA3	0.109101
310	JSP.1	ARHGDIB	0.148476
311	JSP.1	ARPC1B	0.244941
312	JSP.1	ARRDC5	0.10175
313	JSP.1	B2M	0.436262
314	JSP.1	BOLA-A	0.433547
315	JSP.1	C10orf128	0.120402
316	JSP.1	C1S	0.145029
317	JSP.1	CARD6	0.120406
318	JSP.1	CASP4	0.144027
319	JSP.1	CASP8	0.132757
320	JSP.1	CD8A	0.10312
321	JSP.1	CD8B	0.160346
322	JSP.1	CTSH	0.121384
323	JSP.1	CTSS	0.17773
324	JSP.1	CTSW	0.127598
325	JSP.1	CXCL16	0.143338
326	JSP.1	CYBA	0.113876
327	JSP.1	DOK1	0.114613
328	JSP.1	DRAM1	0.113492
329	JSP.1	ERAP1	0.109821
330	JSP.1	FAS	0.102988
331	JSP.1	FFAR2	0.153505
332	JSP.1	FLT3LG	0.130745
333	JSP.1	FXYD5	0.132061
334	JSP.1	GBP5	0.101834
335	RPL34	RPL37A	0.521784
336	RPL34	RPL24	0.321314
337	RPL34	RPL28	0.105308
338	RPL34	EEF1A1	0.206904
339	RPL34	RPS20	0.612316
340	RPL34	FAU	0.250173
341	RPL34	PPIB	0.141023
342	RPL34	SSR2	0.20418
343	RPL34	GBA2	0.182965
344	RPL34	EIF4G3	0.239245
345	RPL34	TRAPPC13	0.160792
346	RPL34	ELP2	0.112029
347	RPL34	HERC2	0.112914
348	RPL34	AAGAB	0.174742
349	RPL34	ABCA5	0.126967
350	RPL34	ACBD5	0.182496
351	RPL34	AGPAT3	0.135873
352	RPL34	ALS2	0.224092
353	RPL34	AMFR	0.151833
354	RPL34	ANKLE2	0.180893
355	RPL34	ANKRD17	0.15195
356	RPL34	ANKRD46	0.116688
357	RPL34	ANKRD52	0.124817
358	RPL34	AP1G1	0.10016
359	RPL34	AP2B1	0.100439
360	RPL34	ARHGAP21	0.101012
361	RPL34	ARHGAP35	0.166097
362	RPL34	ASPH	0.143133
363	RPL34	ATP1B1	0.114305
364	RPL34	ATXN2	0.120312
365	RPL34	BAP1	0.120345
366	RPL34	BCAS3	0.179229
367	RPL34	BID	0.102406
368	RPL34	BTBD9	0.127418
369	RPL34	CAMTA2	0.124791
370	RPL34	CASD1	0.122738
371	RPL34	CCDC25	0.112296
372	RPL34	CCPG1	0.104208
373	RPL34	CD44	0.118184
374	RPL34	CD99L2	0.136066
375	RPL34	CEP104	0.151063
376	RPL34	CHAMP1	0.105365
377	RPL34	CKAP5	0.157793
378	RPL34	CLASP1	0.150981
379	RPL34	CLEC16A	0.109717
380	RPL34	CLTA	0.114555
381	RPL34	CNOT4	0.162725
382	RPL34	COG5	0.125539
383	RPL34	COPS7A	0.116228
384	RPL34	DCAF13	0.115523
385	RPL34	DCTN4	0.150786
386	RPL34	DENND1A	0.101742
387	RPL34	DGKD	0.129543
388	RPL34	DNMT3A	0.11724
389	RPL34	DOPEY1	0.128922
390	RPL34	DPH3	0.10141
391	RPL34	DSTYK	0.108366
392	RPL34	EEF1B2	0.277109
393	RPL34	EIF3M	0.198419
394	RPL34	EIF4ENIF1	0.131603
395	RPL34	EPS15	0.103158
396	RPL34	FAM216B	0.111194
397	RPL34	FAM222B	0.117967
398	RPL34	FBL	0.109414
399	RPL34	FBXO11	0.13978
400	RPL34	FBXO42	0.10623
401	RPL34	FBXO7	0.111269
402	RPL34	FLT1	0.127635
403	RPL34	FOXK2	0.119179
404	RPL34	GAA	0.107203
405	RPL34	GART	0.13649
406	RPL34	GBF1	0.142803
407	RPL34	GGNBP2	0.102144
408	RPL34	GLTSCR2	0.327903
409	RPL34	GNB2L1	0.22919
410	RPL34	GOLGA1	0.158929
411	HSPB1	EEF2	0.101422
412	HSPB1	LAMB2	0.209887
413	HSPB1	HNRNPR	0.198862
414	HSPB1	SLC35A5	0.104525
415	HSPB1	SELT	0.143526
416	HSPB1	DHX9	0.108863
417	HSPB1	MFSD14A	0.107389
418	HSPB1	DNMT1	0.121742
419	HSPB1	ACAA2	0.182024
420	HSPB1	ACTR2	0.125662
421	HSPB1	ADAMTSL4	0.151385
422	HSPB1	ADAR	0.100192
423	HSPB1	ADSS	0.107535
424	HSPB1	AGAP3	0.105273
425	HSPB1	AIMP1	0.130861
426	HSPB1	ALDH4A1	0.112317
427	HSPB1	ANXA11	0.115205
428	HSPB1	APOPT1	0.160012
429	HSPB1	ARHGAP39	0.102587
430	HSPB1	ARL6IP1	0.115973
431	HSPB1	AVPI1	0.111606
432	HSPB1	AVPR2	0.109683
433	HSPB1	AZI2	0.14693
434	HSPB1	BLVRB	0.165237
435	HSPB1	BTF3	0.103778
436	HSPB1	C16orf46	0.157154
437	HSPB1	C2CD5	0.174299
438	HSPB1	CAAP1	0.150287
439	HSPB1	CASC4	0.156654
440	HSPB1	CASP9	0.103945
441	HSPB1	CDKN1A	0.110154
442	HSPB1	CEP70	0.178167
443	HSPB1	CINP	0.134456
444	HSPB1	CLTB	0.102832
445	HSPB1	CSPG4	0.108306
446	HSPB1	DAPK3	0.174775
447	HSPB1	DDX28	0.108399
448	HSPB1	DHFR	0.118523
449	HSPB1	DMTF1	0.10228
450	HSPB1	ECH1	0.107791
451	HSPB1	EHBP1L1	0.126677
452	HSPB1	EIF2AK3	0.155112
453	HSPB1	EIF3G	0.158216
454	HSPB1	EIF3L	0.116018
455	HSPB1	ERLEC1	0.135316
456	HSPB1	FANCL	0.13718
457	HSPB1	FBXL14	0.137042
458	HSPB1	FUT8	0.111354
459	HSPB1	GANAB	0.177596
460	HSPB1	GCC2	0.10167
461	ACTG1	SLC25A6	0.126252
462	ACTG1	ZFP36L1	0.101072
463	ACTG1	ACTN4	0.147317
464	ACTG1	ARHGDIA	0.155019
465	ACTG1	GNB2	0.114219
466	ACTG1	UBXN4	0.149175
467	ACTG1	RAP2B	0.135751
468	ACTG1	ABHD10	0.1252
469	ACTG1	ACOT13	0.136807
470	ACTG1	APC	0.13204
471	ACTG1	ARHGAP1	0.118476
472	ACTG1	ARPC3	0.102568
473	ACTG1	BNIP3L	0.113655
474	ACTG1	CAP1	0.118391
475	ACTG1	CD9	0.1223
476	ACTG1	CFL1	0.219139
477	ACTG1	COX8A	0.136018
478	ACTG1	DBNL	0.175807
479	ACTG1	DGKA	0.131204
480	ACTG1	DIS3L	0.150275
481	ACTG1	DNAJC27	0.121194
482	ACTG1	EFS	0.100528
483	ACTG1	EIF4A1	0.148277
484	ACTG1	G6PD	0.106025
485	ACTG1	GIPC1	0.145158
486	RPS2	RPL24	0.169124
487	RPS2	RPL28	0.334733
488	RPS2	RPS20	0.121584
489	RPS2	EIF3K	0.112432
490	RPS2	BTF3	0.11608
491	RPS2	EEF1G	0.138665
492	RPS2	EIF3L	0.120944
493	RPS2	FAM64A	0.103511
494	RPS2	FBL	0.108428
495	RPS2	GNB2L1	0.208811
496	CD74	BOLA-DRB3	0.484573
497	CD74	LAPTM5	0.28074
498	CD74	IRF1	0.132255
499	CD74	ABI3	0.134061
500	CD74	ARHGAP4	0.247906
501	CD74	BATF	0.16872
502	CD74	BCAM	0.107822
503	CD74	BoLA DR-ALPHA	0.388862
504	CD74	C16orf54	0.125847
505	CD74	C1QA	0.137037
506	CD74	C1QB	0.152052
507	CD74	C1QC	0.147732
508	CD74	CD37	0.204711
509	CD74	CD53	0.118249
510	CD74	CD72	0.105743
511	CD74	CORO1A	0.117916
512	CD74	CST7	0.120844
513	CD74	CYTH4	0.178053
514	CD74	DOK2	0.318959
515	CD74	FCER1G	0.203627
516	CD74	FERMT3	0.143353
517	CD74	FFAR2	0.129944
518	CD74	FGD2	0.120579
519	CD74	GMFG	0.204623
520	RPL37A	RPL24	0.416549
521	RPL37A	RPL28	0.144401
522	RPL37A	RPS20	0.477791
523	RPL37A	FAU	0.133437
524	RPL37A	EIF4G3	0.115806
525	RPL37A	AAGAB	0.122883
526	RPL37A	ARHGAP21	0.107204
527	RPL37A	EEF1B2	0.243323
528	RPL37A	eef1d	0.169262
529	RPL37A	EIF3D	0.142175
530	RPL37A	EIF3M	0.266635
531	RPL37A	GLTSCR2	0.187248
532	RPL37A	GNB2L1	0.217267
533	RPL24	RPL28	0.191113
534	RPL24	RPS20	0.418705
535	RPL24	HERC2	0.147998
536	RPL24	AAGAB	0.12791
537	RPL24	ABCA5	0.120914
538	RPL24	AKIRIN1	0.133531
539	RPL24	ANKRD17	0.122244
540	RPL24	ARHGAP12	0.105497
541	RPL24	BTBD1	0.133927
542	RPL24	BTBD9	0.109419
543	RPL24	BTF3	0.103608
544	RPL24	C17orf75	0.121418
545	RPL24	CEP104	0.110272
546	RPL24	CMPK2	0.136706
547	RPL24	CSRNP2	0.105481
548	RPL24	DENND1A	0.127144
549	RPL24	EEF1B2	0.314395
550	RPL24	eef1d	0.168543
551	RPL24	EEF1G	0.132653
552	RPL24	EIF3D	0.149808
553	RPL24	EIF3M	0.24498
554	RPL24	EXOC2	0.102367
555	RPL24	FAM212A	0.102121
556	RPL24	FBL	0.200639
557	RPL24	FBXO31	0.123267
558	RPL24	GLTSCR2	0.184684
559	RPL24	GLYR1	0.166526
560	RPL24	GNB2L1	0.351573
561	RPL28	RPS20	0.298089
562	RPL28	FAU	0.115985
563	RPL28	EIF3K	0.271304
564	RPL28	CEP55	0.104631
565	RPL28	DDHD2	0.116487
566	RPL28	eef1d	0.108025
567	RPL28	EEF1G	0.117692
568	RPL28	EIF3G	0.113827
569	RPL28	FBL	0.160861
570	RPL28	GLTSCR2	0.205787
571	RPL28	GNB2L1	0.211877
572	TXNIP	YWHAQ	0.119066
573	TXNIP	AHNAK	0.104427
574	TXNIP	CAT	0.120815
575	TXNIP	IDI1	0.158583
576	TXNIP	SQLE	0.137653
577	TXNIP	STK16	0.213672
578	TXNIP	PGPEP1	0.116377
579	TXNIP	AAAS	0.113046
580	TXNIP	ABHD12	0.116445
581	TXNIP	ACAT2	0.206116
582	TXNIP	ACLY	0.113373
583	TXNIP	ADAM28	0.100259
584	TXNIP	ADAMTSL4	0.105731
585	TXNIP	AK7	0.109323
586	TXNIP	ALG14	0.109363
587	TXNIP	ANXA11	0.251747
588	TXNIP	ASNS	0.145924
589	TXNIP	ATOX1	0.179946
590	TXNIP	ATP6AP1	0.123616
591	TXNIP	ATP6AP2	0.128842
592	TXNIP	ATP6V1A	0.121565
593	TXNIP	ATP6V1E1	0.12238
594	TXNIP	BUB3	0.165713
595	TXNIP	C1orf122	0.248163
596	TXNIP	C5AR2	0.122112
597	TXNIP	C8orf4	0.106601
598	TXNIP	CAV1	0.112281
599	TXNIP	CCDC90B	0.11764
600	TXNIP	CCL14	0.150642
601	TXNIP	CD300LG	0.107117
602	TXNIP	CLIC2	0.107715
603	TXNIP	COX7A2	0.210068
604	TXNIP	CREBBP	0.135251
605	TXNIP	CRISPLD2	0.106355
606	TXNIP	CXorf36	0.106916
607	TXNIP	DHCR7	0.120825
608	TXNIP	DHFR	0.186846
609	TXNIP	DOLPP1	0.149586
610	TXNIP	DPM2	0.123424
611	TXNIP	DUSP1	0.12833
612	TXNIP	EBP	0.105488
613	TXNIP	ECE2	0.13273
614	TXNIP	ENOPH1	0.167273
615	TXNIP	F8	0.128168
616	TXNIP	FAM26E	0.187293
617	TXNIP	GADD45A	0.177544
618	ANXA2	QSOX1	0.258259
619	ANXA2	EZR	0.130694
620	ANXA2	TNFRSF1A	0.125605
621	ANXA2	ANXA1	0.21284
622	ANXA2	ANXA4	0.129338
623	ANXA2	ARHGAP1	0.113707
624	ANXA2	ATP6V0E1	0.121265
625	ANXA2	BACE2	0.328759
626	ANXA2	BDKRB2	0.108517
627	ANXA2	C2orf54	0.102065
628	ANXA2	C6orf141	0.1488
629	ANXA2	CD9	0.15987
630	ANXA2	CEP170	0.100032
631	ANXA2	CLIC1	0.229486
632	ANXA2	CRTAP	0.126951
633	ANXA2	CTNND1	0.129017
634	ANXA2	CTTN	0.156978
635	ANXA2	CWF19L2	0.118348
636	ANXA2	CYP2B6	0.111491
637	ANXA2	DGKD	0.102464
638	ANXA2	EFNB1	0.111599
639	ANXA2	EPHA2	0.104968
640	ANXA2	EPHB3	0.211318
641	ANXA2	EPN3	0.118918
642	ANXA2	EPS15	0.117401
643	ANXA2	F11R	0.199074
644	ANXA2	FAM129B	0.281572
645	ANXA2	FBXO7	0.106487
646	ANXA2	FLNB	0.13066
647	ANXA2	G3BP2	0.114451
648	HSPA8	HSP90AA1	0.113952
649	HSPA8	SSR2	0.163893
650	HSPA8	TCP1	0.206613
651	HSPA8	CCT2	0.120658
652	HSPA8	ABCE1	0.11565
653	HSPA8	AGO2	0.102072
654	HSPA8	ARFGEF2	0.107876
655	HSPA8	ARHGAP1	0.134938
656	HSPA8	C12orf29	0.16378
657	HSPA8	C16orf70	0.130631
658	HSPA8	C2orf68	0.103904
659	HSPA8	CCT4	0.128231
660	HSPA8	CCT6A	0.216539
661	HSPA8	CHORDC1	0.139982
662	HSPA8	CIRBP	0.113443
663	HSPA8	CLTA	0.111066
664	HSPA8	CLUH	0.138744
665	HSPA8	COX10	0.106076
666	HSPA8	COX15	0.120627
667	HSPA8	CPEB4	0.127689
668	HSPA8	CPOX	0.102071
669	HSPA8	CSNK2A1	0.241652
670	HSPA8	CYP27A1	0.166399
671	HSPA8	DAP3	0.123686
672	HSPA8	DSCR3	0.115397
673	HSPA8	EIF2S1	0.100286
674	HSPA8	EIF3A	0.10067
675	HSPA8	EIF4E	0.1117
676	HSPA8	EIF5	0.155871
677	HSPA8	EML3	0.203488
678	HSPA8	EPRS	0.144942
679	HSPA8	ERGIC3	0.236554
680	HSPA8	ETF1	0.113844
681	HSPA8	FAM117A	0.170834
682	HSPA8	FBXO3	0.101156
683	HSPA8	FOXK2	0.171539
684	HSPA8	GARS	0.128627
685	HSPA8	GART	0.121997
686	HSPA8	GFM1	0.101811
687	ACTA2	TAGLN	0.266334
688	ACTA2	FLNA	0.103224
689	ACTA2	ACTG2	0.108543
690	ACTA2	EDNRA	0.100185
691	EEF2	EIF4B	0.108422
692	EEF2	SELT	0.106578
693	EEF2	MFSD14A	0.146133
694	EEF2	DERA	0.113044
695	EEF2	RASA1	0.111682
696	EEF2	ARL6IP1	0.110145
697	EEF2	ARMCX5	0.133814
698	EEF2	ATR	0.127623
699	EEF2	BORA	0.141448
700	EEF2	C18orf32	0.106992
701	EEF2	C9orf72	0.101807
702	EEF2	CCAR1	0.108192
703	EEF2	CDC42SE2	0.112986
704	EEF2	CINP	0.17777
705	EEF2	CYB5R4	0.110291
706	EEF2	DDX55	0.124953
707	EEF2	DNAJB14	0.10943
708	EEF2	eef1d	0.11091
709	EEF2	EEF1G	0.181494
710	EEF2	EHD2	0.125325
711	EEF2	EIF3D	0.266556
712	EEF2	EIF3E	0.102361
713	EEF2	EIF3H	0.210333
714	EEF2	EIF3L	0.357715
715	EEF2	GNB2L1	0.12753
716	EEF1A1	SLC25A6	0.205881
717	EEF1A1	RPS20	0.124472
718	EEF1A1	SSR2	0.235717
719	EEF1A1	ZFP36L1	0.13741
720	EEF1A1	ACTN4	0.117694
721	EEF1A1	MYH9	0.105802
722	EEF1A1	MRPL27	0.151136
723	EEF1A1	SAP18	0.303144
724	EEF1A1	WASF2	0.109181
725	EEF1A1	AKIRIN2	0.221288
726	EEF1A1	DEXI	0.115877
727	EEF1A1	TSR3	0.108465
728	EEF1A1	GBA2	0.188605
729	EEF1A1	CLNS1A	0.272331
730	EEF1A1	TRAPPC13	0.179716
731	EEF1A1	INTS1	0.116046
732	EEF1A1	ULK2	0.11976
733	EEF1A1	PYROXD1	0.150243
734	EEF1A1	ABCD2	0.113821
735	EEF1A1	ABHD10	0.139267
736	EEF1A1	ACSM5	0.116949
737	EEF1A1	ACTN1	0.159348
738	EEF1A1	ACTR10	0.151086
739	EEF1A1	ADAM20	0.122702
740	EEF1A1	ADHFE1	0.102513
741	EEF1A1	AGTPBP1	0.115336
742	EEF1A1	AHCYL2	0.105511
743	EEF1A1	AIP	0.145084
744	EEF1A1	AKAP7	0.106259
745	EEF1A1	ALK	0.102846
746	EEF1A1	ALKBH7	0.106255
747	EEF1A1	AMZ2	0.259454
748	EEF1A1	ANAPC15	0.200836
749	EEF1A1	ANKRD13A	0.117574
750	EEF1A1	ANKRD46	0.157226
751	EEF1A1	ANXA4	0.12661
752	EEF1A1	AP3S2	0.107364
753	EEF1A1	AP4S1	0.194504
754	EEF1A1	ARHGAP1	0.122244
755	EEF1A1	ARL6IP5	0.108849
756	EEF1A1	ART4	0.100022
757	EEF1A1	ARV1	0.107826
758	EEF1A1	ARVCF	0.162755
759	EEF1A1	ASB8	0.216626
760	EEF1A1	ATAD1	0.131923
761	EEF1A1	ATG10	0.13776
762	EEF1A1	ATP1B1	0.129543
763	EEF1A1	ATP6V1C1	0.211641
764	EEF1A1	ATPAF2	0.101624
765	EEF1A1	ATXN10	0.105994
766	EEF1A1	BACE2	0.14536
767	EEF1A1	BCL10	0.114022
768	EEF1A1	BCL7B	0.240359
769	EEF1A1	BOLA1	0.183076
770	EEF1A1	BOLA3	0.187379
771	EEF1A1	BPHL	0.109871
772	EEF1A1	bta-mir-2382	0.168743
773	EEF1A1	C12orf49	0.353704
774	EEF1A1	C12orf73	0.159349
775	EEF1A1	C15orf40	0.159569
776	EEF1A1	C15orf57	0.201772
777	EEF1A1	C15orf61	0.18184
778	EEF1A1	C16orf5	0.132193
779	EEF1A1	C19orf54	0.102866
780	EEF1A1	C1orf52	0.100088
781	EEF1A1	C2orf88	0.14206
782	EEF1A1	C3orf18	0.10644
783	EEF1A1	C6orf136	0.107374
784	EEF1A1	C6orf163	0.111604
785	EEF1A1	C7orf49	0.196066
786	EEF1A1	C7orf61	0.332344
787	EEF1A1	CACNA2D3	0.13028
788	EEF1A1	CACYBP	0.172053
789	EEF1A1	CASP2	0.133444
790	EEF1A1	CCDC127	0.217746
791	EEF1A1	CCSMST1	0.128061
792	EEF1A1	CHCHD7	0.11317
793	EEF1A1	CHMP7	0.156287
794	EEF1A1	CHTF8	0.12762
795	EEF1A1	CHTOP	0.234676
796	EEF1A1	CIAO1	0.106427
797	EEF1A1	CITED1	0.114178
798	EEF1A1	CLCN4	0.155862
799	EEF1A1	CLIC1	0.153343
800	EEF1A1	CLPP	0.1226
801	EEF1A1	CLTA	0.14731
802	EEF1A1	CNN2	0.149126
803	EEF1A1	COA1	0.262302
804	EEF1A1	COL4A5	0.110455
805	EEF1A1	COMMD10	0.127063
806	EEF1A1	COMMD3	0.111674
807	EEF1A1	COPS6	0.115141
808	EEF1A1	COPS7A	0.22832
809	EEF1A1	COPS8	0.142116
810	EEF1A1	COQ7	0.196341
811	EEF1A1	CPEB4	0.108375
812	EEF1A1	CRELD1	0.179926
813	EEF1A1	CRTAP	0.138565
814	EEF1A1	CRYZ	0.117405
815	EEF1A1	CTNND1	0.119887
816	EEF1A1	CWF19L2	0.121659
817	EEF1A1	CXorf58	0.126349
818	EEF1A1	CXXC5	0.170078
819	EEF1A1	DCAF11	0.307123
820	EEF1A1	DCTN1	0.128406
821	EEF1A1	DCTN3	0.123721
822	EEF1A1	DDX1	0.118803
823	EEF1A1	DENND4B	0.139871
824	EEF1A1	DGKD	0.189292
825	EEF1A1	DHPS	0.1383
826	EEF1A1	DIMT1	0.247293
827	EEF1A1	DIRC2	0.11274
828	EEF1A1	DMAP1	0.138022
829	EEF1A1	DNAJB2	0.219825
830	EEF1A1	DNAJC12	0.106194
831	EEF1A1	DNAJC27	0.119142
832	EEF1A1	DNAJC7	0.119434
833	EEF1A1	DNMBP	0.107224
834	EEF1A1	DRAP1	0.167669
835	EEF1A1	DTNBP1	0.262756
836	EEF1A1	DUS2	0.173946
837	EEF1A1	DYNLL2	0.180875
838	EEF1A1	EDF1	0.166353
839	EEF1A1	EFCAB2	0.106556
840	EEF1A1	EFNB1	0.156662
841	EEF1A1	EIF2B4	0.103544
842	EEF1A1	ELP3	0.234921
843	EEF1A1	EMC3	0.161602
844	EEF1A1	EMC6	0.141036
845	EEF1A1	ENY2	0.126635
846	EEF1A1	ERAL1	0.122412
847	EEF1A1	ERI3	0.202214
848	EEF1A1	ERP44	0.103615
849	EEF1A1	EXOSC9	0.203235
850	EEF1A1	FAM60A	0.17144
851	EEF1A1	FAM98A	0.106825
852	EEF1A1	FAN1	0.10401
853	EEF1A1	FARSB	0.137444
854	EEF1A1	FAXC	0.237454
855	EEF1A1	FBXW4	0.174722
856	EEF1A1	FIS1	0.1281
857	EEF1A1	FUCA1	0.182953
858	EEF1A1	GALNT12	0.110045
859	EEF1A1	GLTSCR2	0.174759
860	EEF1A1	GLUL	0.128351
861	EEF1A1	GNAI3	0.140818
862	EEF1A1	GNB2L1	0.169027
863	EEF1A1	GNPAT	0.128798
864	EEF1A1	GPAT4	0.157979
865	EEF1A1	GPKOW	0.141732
866	EEF1A1	GPR108	0.111064
867	SLC25A6	TNFRSF1A	0.138325
868	SLC25A6	UBXN4	0.160984
869	SLC25A6	SAP18	0.18314
870	SLC25A6	GPBP1	0.146492
871	SLC25A6	CLNS1A	0.227853
872	SLC25A6	TRAPPC13	0.180112
873	SLC25A6	ELP2	0.109885
874	SLC25A6	PYROXD1	0.109813
875	SLC25A6	TTC33	0.10243
876	SLC25A6	AAGAB	0.120828
877	SLC25A6	AASDH	0.120467
878	SLC25A6	ABCA5	0.123288
879	SLC25A6	ABHD10	0.306095
880	SLC25A6	ABT1	0.154174
881	SLC25A6	ACOT13	0.130197
882	SLC25A6	ACTR10	0.156393
883	SLC25A6	ACTR3B	0.164403
884	SLC25A6	AKR1A1	0.176315
885	SLC25A6	ALS2	0.228099
886	SLC25A6	ANKLE2	0.140545
887	SLC25A6	ANKRD46	0.27106
888	SLC25A6	AP3M2	0.107297
889	SLC25A6	APC	0.144116
890	SLC25A6	APPL2	0.193369
891	SLC25A6	ARHGAP1	0.147265
892	SLC25A6	ARV1	0.119857
893	SLC25A6	ASB8	0.10032
894	SLC25A6	ATAD1	0.20935
895	SLC25A6	ATG10	0.13498
896	SLC25A6	ATP13A1	0.114841
897	SLC25A6	ATP5S	0.127821
898	SLC25A6	ATP6V1C1	0.141395
899	SLC25A6	ATXN10	0.132939
900	SLC25A6	ATXN2	0.134431
901	SLC25A6	BACE2	0.129865
902	SLC25A6	BAG5	0.141931
903	SLC25A6	BLOC1S6	0.109861
904	SLC25A6	C11orf58	0.165437
905	SLC25A6	C12orf29	0.112819
906	SLC25A6	C7orf25	0.151035
907	SLC25A6	C7orf61	0.171282
908	SLC25A6	CACNA2D3	0.24149
909	SLC25A6	CACNG4	0.103924
910	SLC25A6	CAP1	0.163134
911	SLC25A6	CARHSP1	0.106295
912	SLC25A6	CASD1	0.12929
913	SLC25A6	CCDC127	0.121693
914	SLC25A6	CCDC59	0.118207
915	SLC25A6	CCDC66	0.150701
916	SLC25A6	CCPG1	0.120199
917	SLC25A6	CDC23	0.108447
918	SLC25A6	CFL1	0.114421
919	SLC25A6	CHTOP	0.112094
920	SLC25A6	CHURC1	0.180913
921	SLC25A6	CIAO1	0.133045
922	SLC25A6	CLCN4	0.121021
923	SLC25A6	CLIC1	0.13326
924	SLC25A6	CLPTM1L	0.10965
925	SLC25A6	CNN2	0.104719
926	SLC25A6	COG5	0.112406
927	SLC25A6	COG6	0.195667
928	SLC25A6	COLGALT1	0.117258
929	SLC25A6	COMMD10	0.187909
930	SLC25A6	COQ7	0.169569
931	SLC25A6	CORO1B	0.105235
932	SLC25A6	CRYZ	0.180851
933	SLC25A6	CSK	0.120278
934	SLC25A6	CWF19L2	0.200891
935	SLC25A6	CXorf58	0.113262
936	SLC25A6	DCTN4	0.14109
937	SLC25A6	DIMT1	0.259176
938	SLC25A6	DNAJC24	0.181348
939	SLC25A6	DNAJC27	0.149215
940	SLC25A6	DPH3	0.107575
941	SLC25A6	DSTYK	0.104769
942	SLC25A6	DYNLL2	0.148865
943	SLC25A6	EIF4A1	0.110045
944	SLC25A6	EIF4A2	0.14831
945	SLC25A6	ELP3	0.202946
946	SLC25A6	EMC3	0.132818
947	SLC25A6	EXOSC9	0.130777
948	SLC25A6	FAM161B	0.129994
949	SLC25A6	FAM214A	0.100122
950	SLC25A6	FAM98A	0.114089
951	SLC25A6	FBXL17	0.245803
952	SLC25A6	FBXO3	0.142314
953	SLC25A6	GART	0.159248
954	SLC25A6	GDAP1	0.145608
955	SLC25A6	GHITM	0.208696
956	SLC25A6	GLMP	0.140854
957	SLC25A6	GLTSCR2	0.376634
958	SLC25A6	GNB2L1	0.115124
959	SLC25A6	GOLGA1	0.106739
960	RPS20	FAU	0.291207
961	RPS20	SSR2	0.134333
962	RPS20	GBA2	0.144505
963	RPS20	EIF4G3	0.142843
964	RPS20	TRAPPC13	0.149712
965	RPS20	ELP2	0.101331
966	RPS20	HERC2	0.105453
967	RPS20	AAGAB	0.186937
968	RPS20	ABCA5	0.114369
969	RPS20	ACBD5	0.141474
970	RPS20	AGPAT3	0.108977
971	RPS20	ALS2	0.133438
972	RPS20	ANKLE2	0.120266
973	RPS20	ANKRD17	0.118618
974	RPS20	ANKRD46	0.10677
975	RPS20	AP2B1	0.110174
976	RPS20	ARL4A	0.123731
977	RPS20	BTBD1	0.105158
978	RPS20	BTBD9	0.118463
979	RPS20	C7orf25	0.11904
980	RPS20	CD44	0.170922
981	RPS20	CD99L2	0.120694
982	RPS20	CLIC1	0.118162
983	RPS20	COG5	0.123631
984	RPS20	CRCP	0.122655
985	RPS20	DCAF13	0.108572
986	RPS20	DDX24	0.102411
987	RPS20	DHX36	0.112895
988	RPS20	DOPEY1	0.131752
989	RPS20	EEF1B2	0.303603
990	RPS20	eef1d	0.107474
991	RPS20	EIF3D	0.157659
992	RPS20	EIF3M	0.184073
993	RPS20	ENPP4	0.125642
994	RPS20	FAM216B	0.132631
995	RPS20	FBL	0.212938
996	RPS20	GGNBP2	0.100391
997	RPS20	GJB5	0.120431
998	RPS20	GLTSCR2	0.387117
999	RPS20	GNB2L1	0.336765
1000	VIM	C1QTNF1	0.102165
1001	VIM	CD93	0.120067
1002	VIM	CHST7	0.137686
1003	VIM	CTGF	0.109037
1004	VIM	FAM109B	0.102472
1005	VIM	GLIPR2	0.127927
1006	TAGLN	CSRP1	0.268487
1007	TAGLN	CNN1	0.147014
1008	TAGLN	FLNA	0.220057
1009	TAGLN	MYH11	0.112687
1010	TAGLN	C1QTNF7	0.107057
1011	DES	FLNC	0.217364
1012	DES	CILP	0.134885
1013	DES	FBP2	0.120978
1014	DES	GATA1	0.189995
1015	FAU	AAGAB	0.123181
1016	FAU	ACBD5	0.118157
1017	FAU	ANKLE2	0.122697
1018	FAU	AP2B1	0.146734
1019	FAU	C1D	0.10298
1020	FAU	CCDC25	0.137544
1021	FAU	COG5	0.111859
1022	FAU	DCAF13	0.121763
1023	FAU	FBXO11	0.10565
1024	FAU	GLTSCR2	0.140027
1025	FAU	GOLGA1	0.115055
1026	FAU	GOLGA3	0.10606
1027	GSN	LAMB2	0.128179
1028	GSN	CLTC	0.108797
1029	GSN	TNXB	0.122217
1030	GSN	DNAJC16	0.12498
1031	GSN	ASB10	0.193353
1032	GSN	CALHM2	0.1033
1033	GSN	CAV1	0.198703
1034	GSN	CD99	0.172048
1035	GSN	CILP	0.108037
1036	GSN	CRISPLD2	0.111803
1037	GSN	DCN	0.173796
1038	GSN	DDAH2	0.108475
1039	GSN	DHRS3	0.105001
1040	GSN	EHD2	0.203812
1041	GSN	EMP3	0.110667
1042	GSN	EXOC1	0.125037
1043	GSN	FSTL3	0.138408
1044	GSN	GAS6	0.153574
1045	CD81	ALDH3A2	0.126727
1046	CD81	ABCE1	0.128657
1047	CD81	ADAMTS10	0.140506
1048	CD81	ADCY6	0.14953
1049	CD81	APBB1	0.170891
1050	CD81	ARHGAP1	0.115888
1051	CD81	ARMCX6	0.104449
1052	CD81	ARSA	0.130736
1053	CD81	ATF5	0.104409
1054	CD81	ATG13	0.101685
1055	CD81	ATP6V1B2	0.121212
1056	CD81	BET1L	0.108866
1057	CD81	CACNB3	0.128152
1058	CD81	CAPN5	0.214364
1059	CD81	CCDC190	0.100944
1060	CD81	CCS	0.124317
1061	CD81	CHORDC1	0.189555
1062	CD81	COMMD8	0.137672
1063	CD81	CPSF2	0.115151
1064	CD81	CTSB	0.108158
1065	CD81	CTSF	0.107916
1066	CD81	CYB5R3	0.137326
1067	CD81	CYLD	0.193479
1068	CD81	CYP27A1	0.138696
1069	CD81	DDAH2	0.192208
1070	CD81	DENND2A	0.113919
1071	CD81	DEPDC1	0.101068
1072	CD81	DHRS3	0.143312
1073	CD81	DR1	0.103573
1074	CD81	EML3	0.110897
1075	CD81	ERGIC1	0.100905
1076	CD81	ERGIC3	0.137284
1077	CD81	ETF1	0.125682
1078	CD81	FBLN1	0.102133
1079	CD81	FBXO44	0.136175
1080	CD81	FZD1	0.111287
1081	CD81	GAS6	0.153925
1082	CD81	GCK	0.155885
1083	CD81	GLB1L	0.110699
1084	CD81	GNB3	0.138902
1085	PPIB	SSR2	0.288585
1086	PPIB	RPN2	0.132403
1087	PPIB	PDIA6	0.166327
1088	PPIB	EIF4G3	0.109334
1089	PPIB	MFAP1	0.114255
1090	PPIB	ABCD4	0.108452
1091	PPIB	AGTPBP1	0.116188
1092	PPIB	AHCYL2	0.115929
1093	PPIB	AKTIP	0.113347
1094	PPIB	ALG12	0.116026
1095	PPIB	ALS2	0.111534
1096	PPIB	ANKLE2	0.149535
1097	PPIB	ANKRD40	0.124088
1098	PPIB	ANKRD52	0.119702
1099	PPIB	ARHGEF10L	0.14118
1100	PPIB	ARL8B	0.156851
1101	PPIB	ATP9A	0.12521
1102	PPIB	BAG5	0.127601
1103	PPIB	BCAS3	0.166584
1104	PPIB	BET1	0.112908
1105	PPIB	BID	0.345338
1106	PPIB	C10orf76	0.141562
1107	PPIB	CAB39	0.101005
1108	PPIB	CALR	0.174213
1109	PPIB	CAMSAP1	0.137982
1110	PPIB	CD63	0.101521
1111	PPIB	CDC23	0.116747
1112	PPIB	CDH13	0.118003
1113	PPIB	CHD7	0.104566
1114	PPIB	CHID1	0.23085
1115	PPIB	CLASP1	0.132861
1116	PPIB	CLTA	0.197755
1117	PPIB	CNOT4	0.128943
1118	PPIB	CNPY3	0.102276
1119	PPIB	CPEB4	0.144381
1120	PPIB	CYP20A1	0.174088
1121	PPIB	CYTH1	0.12959
1122	PPIB	DDOST	0.130607
1123	PPIB	DNAJB6	0.138739
1124	PPIB	DNMT3A	0.1012
1125	PPIB	DUSP7	0.108359
1126	PPIB	EDEM2	0.246848
1127	PPIB	EIF4E3	0.121595
1128	PPIB	EIF4ENIF1	0.140764
1129	PPIB	EPN2	0.187279
1130	PPIB	ERGIC3	0.243091
1131	PPIB	ERP29	0.241974
1132	PPIB	EVA1B	0.112606
1133	PPIB	EXOC3	0.176157
1134	PPIB	FBXO3	0.20863
1135	PPIB	FBXW11	0.158135
1136	PPIB	FRY	0.142397
1137	PPIB	FUCA1	0.117326
1138	PPIB	GGA3	0.103005
1139	PPIB	GINS1	0.123884
1140	PPIB	GLMP	0.191448
1141	PPIB	GOLGA1	0.144345
1142	PPIB	GPATCH8	0.103038
1143	SPARCL1	ABL1	0.109767
1144	SPARCL1	AKAP6	0.104282
1145	SPARCL1	B4GALNT1	0.126558
1146	SPARCL1	CACNA1C	0.144505
1147	SPARCL1	CACNA1H	0.136794
1148	SPARCL1	CLIP3	0.123356
1149	SPARCL1	CPE	0.103449
1150	SPARCL1	DPYSL2	0.154416
1151	SPARCL1	DZIP1	0.123271
1152	SPARCL1	EFEMP2	0.134642
1153	SPARCL1	FAM131B	0.109979
1154	SPARCL1	FAM69B	0.100094
1155	SPARCL1	FEZ1	0.135042
1156	SPARCL1	FSTL1	0.156953
1157	PKM	MAP2K2	0.117381
1158	PKM	AKIRIN2	0.10349
1159	PKM	ABCF2	0.156417
1160	PKM	ACTR10	0.10093
1161	PKM	ANKRA2	0.159653
1162	PKM	ATP6V1E1	0.125698
1163	PKM	CLIP4	0.153166
1164	PKM	COPRS	0.103322
1165	PKM	COPS6	0.101396
1166	PKM	DCTN3	0.128715
1167	PKM	DCTN5	0.139129
1168	PKM	DDX1	0.129835
1169	PKM	GPI	0.25154
1170	PSAP	ATP6AP1	0.225295
1171	PSAP	CDIPT	0.150642
1172	PSAP	CERS2	0.126048
1173	PSAP	CFAP100	0.160956
1174	PSAP	CTSA	0.110707
1175	PSAP	DPP7	0.220225
1176	PSAP	GBA	0.157731
1177	PSAP	GPAA1	0.130303
1178	ATP5G3	SDHB	0.125978
1179	ATP5G3	ATP5C1	0.486723
1180	ATP5G3	NDUFV1	0.193321
1181	ATP5G3	SUCLG1	0.284256
1182	ATP5G3	IDH3B	0.224146
1183	ATP5G3	TCP1	0.124267
1184	ATP5G3	PDHB	0.168392
1185	ATP5G3	CS	0.186482
1186	ATP5G3	PDHA1	0.166603
1187	ATP5G3	TBRG4	0.162307
1188	ATP5G3	MICU2	0.100747
1189	ATP5G3	DNAJA3	0.145848
1190	ATP5G3	RARS	0.114021
1191	ATP5G3	ABCB6	0.167338
1192	ATP5G3	ABCB7	0.165262
1193	ATP5G3	ACADVL	0.106851
1194	ATP5G3	AIFM1	0.215204
1195	ATP5G3	AK2	0.150052
1196	ATP5G3	ALAS1	0.168254
1197	ATP5G3	ALKBH7	0.120966
1198	ATP5G3	ANAPC11	0.10484
1199	ATP5G3	APOO	0.119942
1200	ATP5G3	ASNA1	0.195137
1201	ATP5G3	ATP5A1	0.494233
1202	ATP5G3	ATP5B	0.411847
1203	ATP5G3	ATP5D	0.155674
1204	ATP5G3	ATP5F1	0.441719
1205	ATP5G3	ATP5G1	0.168934
1206	ATP5G3	ATP5J	0.159776
1207	ATP5G3	ATP5J2	0.322494
1208	ATP5G3	AUP1	0.135279
1209	ATP5G3	C14orf2	0.175925
1210	ATP5G3	C19orf70	0.150263
1211	ATP5G3	C1QBP	0.193636
1212	ATP5G3	C6orf203	0.177524
1213	ATP5G3	CCDC58	0.206777
1214	ATP5G3	CHCHD2	0.356104
1215	ATP5G3	CHCHD3	0.15972
1216	ATP5G3	CISD1	0.22198
1217	ATP5G3	CLTB	0.107212
1218	ATP5G3	CLUH	0.285993
1219	ATP5G3	COA3	0.148775
1220	ATP5G3	COA7	0.100429
1221	ATP5G3	COQ4	0.111607
1222	ATP5G3	COQ5	0.236413
1223	ATP5G3	COQ9	0.124068
1224	ATP5G3	COX10	0.19445
1225	ATP5G3	COX14	0.350341
1226	ATP5G3	COX4I1	0.187689
1227	ATP5G3	COX5A	0.400925
1228	ATP5G3	COX6B1	0.223151
1229	ATP5G3	CYC1	0.298188
1230	ATP5G3	DLD	0.131664
1231	ATP5G3	DLG4	0.134098
1232	ATP5G3	DNAJC11	0.130487
1233	ATP5G3	DUS1L	0.151742
1234	ATP5G3	ECH1	0.11137
1235	ATP5G3	EIF1AY	0.105392
1236	ATP5G3	EMC6	0.148395
1237	ATP5G3	EMC8	0.112704
1238	ATP5G3	ESRRA	0.291047
1239	ATP5G3	ETFA	0.150003
1240	ATP5G3	FAM117A	0.145513
1241	ATP5G3	FAM162A	0.1124
1242	ATP5G3	FAM195A	0.188071
1243	ATP5G3	FAM96B	0.136589
1244	ATP5G3	FH	0.254856
1245	ATP5G3	FIBP	0.113403
1246	ATP5G3	GADD45GIP1	0.126027
1247	ATP5G3	GARS	0.10561
1248	ATP5G3	GDI1	0.114708
1249	ATP5G3	GFM1	0.159374
1250	ATP5G3	GLRX2	0.193417
1251	ATP5G3	GLRX3	0.124163
1252	ATP5G3	GLYCTK	0.131815
1253	ATP5G3	GNAI2	0.110665
1254	APP	RHOB	0.11224
1255	APP	SLC35A5	0.100922
1256	APP	WDR48	0.113047
1257	APP	AES	0.100673
1258	APP	AHCY	0.103964
1259	APP	ARHGEF10	0.101464
1260	APP	ARHGEF17	0.104254
1261	APP	ARMC10	0.105166
1262	APP	ARMCX6	0.16609
1263	APP	CCDC112	0.110104
1264	APP	CDH11	0.107045
1265	APP	CFAP100	0.107402
1266	APP	CLUAP1	0.109969
1267	APP	DBP	0.102082
1268	APP	EPB41L1	0.180516
1269	APP	FAIM	0.192213
1270	APP	FAM177A1	0.126993
1271	APP	FBXO6	0.119308
1272	APP	FGD3	0.121652
1273	APP	FGF2	0.121964
1274	PDIA3	HSP90B1	0.292338
1275	PDIA3	RPN2	0.643495
1276	PDIA3	PDIA6	0.500623
1277	PDIA3	SND1	0.169451
1278	PDIA3	ZNF358	0.135513
1279	PDIA3	TM9SF3	0.198179
1280	PDIA3	LIMA1	0.103076
1281	PDIA3	RAB8A	0.143819
1282	PDIA3	CHMP4B	0.119223
1283	PDIA3	ACSL5	0.123355
1284	PDIA3	TARS2	0.115409
1285	PDIA3	ADPGK	0.206512
1286	PDIA3	AGA	0.100096
1287	PDIA3	ALDH18A1	0.132821
1288	PDIA3	ALDH4A1	0.11969
1289	PDIA3	ALG11	0.119699
1290	PDIA3	ALG5	0.17377
1291	PDIA3	ALG8	0.232928
1292	PDIA3	AP3B1	0.103244
1293	PDIA3	APOPT1	0.129076
1294	PDIA3	ARF4	0.260209
1295	PDIA3	ARFGAP3	0.210332
1296	PDIA3	ARFIP1	0.184994
1297	PDIA3	ARHGEF10L	0.122667
1298	PDIA3	AZI2	0.111471
1299	PDIA3	B4GALT1	0.176392
1300	PDIA3	BAIAP2L1	0.103562
1301	PDIA3	BET1	0.130958
1302	PDIA3	C14orf119	0.102736
1303	PDIA3	C9orf64	0.178383
1304	PDIA3	CALR	0.389423
1305	PDIA3	CAPZA1	0.149146
1306	PDIA3	CGN	0.102238
1307	PDIA3	CHTF8	0.105211
1308	PDIA3	CIB1	0.126047
1309	PDIA3	CISD2	0.106514
1310	PDIA3	CKAP4	0.138851
1311	PDIA3	CLDN7	0.117159
1312	PDIA3	CLPTM1L	0.220032
1313	PDIA3	CMTM6	0.127006
1314	PDIA3	CNPY3	0.103381
1315	PDIA3	COPB1	0.117849
1316	PDIA3	CRELD2	0.184844
1317	PDIA3	CTSO	0.126964
1318	PDIA3	CTSS	0.106817
1319	PDIA3	CYP20A1	0.135213
1320	PDIA3	DDOST	0.275249
1321	PDIA3	DERL3	0.104265
1322	PDIA3	DNAJB6	0.110122
1323	PDIA3	DNAJC3	0.102061
1324	PDIA3	DOHH	0.12592
1325	PDIA3	DPAGT1	0.149081
1326	PDIA3	DSCC1	0.138553
1327	PDIA3	EDEM2	0.13782
1328	PDIA3	EIF2AK3	0.194548
1329	PDIA3	EIF2AK4	0.115887
1330	PDIA3	EPHA1	0.117725
1331	PDIA3	EPN1	0.101241
1332	PDIA3	EPSTI1	0.126287
1333	PDIA3	ERGIC1	0.124691
1334	PDIA3	ERLEC1	0.123369
1335	PDIA3	ERP44	0.103193
1336	PDIA3	FKBP11	0.235475
1337	PDIA3	GALM	0.12295
1338	PDIA3	GANAB	0.315516
1339	PDIA3	GID4	0.119965
1340	PDIA3	GINS1	0.176637
1341	PDIA3	GLB1	0.241253
1342	PDIA3	GMPPB	0.269719
1343	PDIA3	GNPNAT1	0.203783
1344	PDIA3	GOLPH3	0.105669
1345	PDIA3	GOLPH3L	0.21528
1346	PDIA3	GPR108	0.250315
1347	COL3A1	RCN1	0.147081
1348	COL3A1	COL6A2	0.121005
1349	COL3A1	ANTXR2	0.137704
1350	COL3A1	ASPN	0.153861
1351	COL3A1	COL1A1	0.353614
1352	COL3A1	COL1A2	0.292156
1353	COL3A1	COL5A1	0.483202
1354	COL3A1	COL5A2	0.277466
1355	COL3A1	COL6A1	0.133914
1356	COL3A1	COL6A3	0.30197
1357	COL3A1	CRTAP	0.137528
1358	COL3A1	DCN	0.110769
1359	COL3A1	DPT	0.244639
1360	COL3A1	EMILIN1	0.186903
1361	COL3A1	FAM109B	0.167684
1362	COL3A1	FBLN1	0.154688
1363	COL3A1	FKBP10	0.187375
1364	COL3A1	FLNB	0.100177
1365	COL3A1	FMOD	0.146981
1366	COL3A1	FSTL1	0.13603
1367	COL3A1	GEM	0.100973
1368	PRDX1	PSMB1	0.117893
1369	PRDX1	LIX1L	0.132038
1370	PRDX1	RARS	0.163895
1371	PRDX1	ADGRL3	0.102716
1372	PRDX1	AK2	0.101217
1373	PRDX1	ALYREF	0.102507
1374	PRDX1	ARHGEF10	0.117745
1375	PRDX1	ARPC5L	0.104894
1376	PRDX1	ATG4D	0.129488
1377	PRDX1	ATP5F1	0.101532
1378	PRDX1	ATP5J2	0.166399
1379	PRDX1	BOD1L1	0.149377
1380	PRDX1	C14orf2	0.194464
1381	PRDX1	C19orf70	0.162999
1382	PRDX1	CBX6	0.184459
1383	PRDX1	CCDC58	0.154458
1384	PRDX1	CHCHD2	0.159959
1385	PRDX1	CHCHD5	0.144368
1386	PRDX1	CLK1	0.142914
1387	PRDX1	COX5A	0.127414
1388	PRDX1	COX6B1	0.124898
1389	PRDX1	CPT2	0.119091
1390	PRDX1	DENND5A	0.14604
1391	PRDX1	EIF1AY	0.2324
1392	PRDX1	FAM162A	0.147324
1393	PRDX1	GIGYF1	0.108583
1394	PRDX1	GLRX3	0.160969
1395	HSP90AA1	PTGES3	0.290362
1396	HSP90AA1	EIF4G3	0.143932
1397	HSP90AA1	TRAPPC13	0.13445
1398	HSP90AA1	ABHD10	0.106436
1399	HSP90AA1	ACOT12	0.10461
1400	HSP90AA1	ACTR10	0.117128
1401	HSP90AA1	AGTPBP1	0.182632
1402	HSP90AA1	AHSA1	0.331231
1403	HSP90AA1	ALS2	0.119972
1404	HSP90AA1	ANKRD46	0.138711
1405	HSP90AA1	ATXN2	0.164616
1406	HSP90AA1	BTRC	0.141252
1407	HSP90AA1	C11orf58	0.137382
1408	HSP90AA1	C14orf142	0.110975
1409	HSP90AA1	C2orf68	0.100932
1410	HSP90AA1	CA2	0.113207
1411	HSP90AA1	CACYBP	0.344772
1412	HSP90AA1	CAPS2	0.126984
1413	HSP90AA1	CCDC125	0.122672
1414	HSP90AA1	CCDC127	0.111387
1415	HSP90AA1	CEP104	0.104082
1416	HSP90AA1	CHMP7	0.129974
1417	HSP90AA1	CIAO1	0.10161
1418	HSP90AA1	CKAP5	0.155999
1419	HSP90AA1	COMMD10	0.164919
1420	HSP90AA1	COQ7	0.168416
1421	HSP90AA1	CUEDC2	0.132472
1422	HSP90AA1	DAP3	0.111221
1423	HSP90AA1	DCTN1	0.122703
1424	HSP90AA1	DCTN6	0.116258
1425	HSP90AA1	DHX58	0.143101
1426	HSP90AA1	DIMT1	0.231826
1427	HSP90AA1	DNAJA4	0.107169
1428	HSP90AA1	DNAJB6	0.147523
1429	HSP90AA1	DPH3	0.137241
1430	HSP90AA1	DST	0.102898
1431	HSP90AA1	EFCAB2	0.188751
1432	HSP90AA1	ELP3	0.237605
1433	HSP90AA1	ENSA	0.116166
1434	HSP90AA1	ERI3	0.100975
1435	HSP90AA1	FAM173B	0.124555
1436	HSP90AA1	FAN1	0.150824
1437	HSP90AA1	FAXC	0.138559
1438	HSP90AA1	FBXO17	0.131253
1439	HSP90AA1	GLMP	0.123559
1440	HSP90AA1	GNAI3	0.128008
1441	SSR2	PDIA6	0.100201
1442	SSR2	SND1	0.199622
1443	SSR2	GBA2	0.154587
1444	SSR2	EIF4G3	0.205664
1445	SSR2	TRAPPC13	0.162841
1446	SSR2	AGGF1	0.133103
1447	SSR2	AGTPBP1	0.107698
1448	SSR2	AHCYL2	0.125867
1449	SSR2	ALS2	0.156456
1450	SSR2	AMFR	0.110692
1451	SSR2	ANKRD46	0.143324
1452	SSR2	ARHGAP1	0.139856
1453	SSR2	ARL8B	0.143491
1454	SSR2	ATAD1	0.14377
1455	SSR2	BCAS3	0.108036
1456	SSR2	C12orf29	0.117805
1457	SSR2	C16orf70	0.15127
1458	SSR2	C16orf72	0.124857
1459	SSR2	CACNA1E	0.110142
1460	SSR2	CCDC127	0.124423
1461	SSR2	CEP104	0.118408
1462	SSR2	CHID1	0.146879
1463	SSR2	CHTF8	0.132719
1464	SSR2	CKAP5	0.179141
1465	SSR2	CLASP1	0.103842
1466	SSR2	CLTA	0.345545
1467	SSR2	CPEB4	0.21433
1468	SSR2	CRTAP	0.135944
1469	SSR2	CYHR1	0.133543
1470	SSR2	CYP20A1	0.118251
1471	SSR2	CYTH1	0.106703
1472	SSR2	DDOST	0.205043
1473	SSR2	DGKD	0.130735
1474	SSR2	DIMT1	0.156906
1475	SSR2	DNAJB6	0.113165
1476	SSR2	DTNBP1	0.129273
1477	SSR2	DUSP7	0.111039
1478	SSR2	EIF5	0.170696
1479	SSR2	EPS15	0.1252
1480	SSR2	ERGIC3	0.38432
1481	SSR2	EXOC3	0.104337
1482	SSR2	FAM49B	0.131111
1483	SSR2	FARSA	0.121042
1484	SSR2	FBXO11	0.104496
1485	SSR2	FBXO3	0.162109
1486	SSR2	GART	0.145687
1487	SSR2	GGA3	0.136731
1488	SSR2	GLMP	0.153387
1489	SSR2	GLTSCR2	0.170413
1490	SSR2	GOLGA1	0.115091
1491	TMBIM6	AFTPH	0.140592
1492	HSP90B1	RPN2	0.265649
1493	HSP90B1	PDIA6	0.281573
1494	HSP90B1	ACTR2	0.109029
1495	HSP90B1	ADHFE1	0.140398
1496	HSP90B1	ALDH18A1	0.12397
1497	HSP90B1	ALG5	0.147213
1498	HSP90B1	BRI3BP	0.102667
1499	HSP90B1	CALR	0.370671
1500	HSP90B1	CANX	0.108438
1501	HSP90B1	CAPZA1	0.121334
1502	HSP90B1	CISD2	0.132692
1503	HSP90B1	COX7A2L	0.101607
1504	HSP90B1	CRELD2	0.256326
1505	HSP90B1	DHFR	0.106095
1506	HSP90B1	DNAJB11	0.243458
1507	HSP90B1	EIF2AK3	0.140614
1508	HSP90B1	FKBP11	0.136787
1509	HSP90B1	GDAP2	0.103413
1510	HSP90B1	GMPPB	0.155116
1511	HSP90B1	GNPNAT1	0.114416
1512	BOLA-DRB3	LAPTM5	0.241598
1513	BOLA-DRB3	IRF1	0.180492
1514	BOLA-DRB3	ARHGAP15	0.107606
1515	BOLA-DRB3	ARHGAP4	0.22531
1516	BOLA-DRB3	B2M	0.127437
1517	BOLA-DRB3	BATF	0.122335
1518	BOLA-DRB3	BCL2A1	0.104493
1519	BOLA-DRB3	BIN2	0.177232
1520	BOLA-DRB3	BoLA DR-ALPHA	0.868075
1521	BOLA-DRB3	BTK	0.150499
1522	BOLA-DRB3	C16orf54	0.125001
1523	BOLA-DRB3	C1QA	0.153926
1524	BOLA-DRB3	C1QB	0.17609
1525	BOLA-DRB3	C1QC	0.162878
1526	BOLA-DRB3	C3AR1	0.100163
1527	BOLA-DRB3	CCL5	0.164937
1528	BOLA-DRB3	CD2	0.197797
1529	BOLA-DRB3	CD37	0.143139
1530	BOLA-DRB3	CD3E	0.155544
1531	BOLA-DRB3	CD48	0.24271
1532	BOLA-DRB3	CD53	0.359248
1533	BOLA-DRB3	CD72	0.109713
1534	BOLA-DRB3	CD84	0.152724
1535	BOLA-DRB3	CD86	0.124164
1536	BOLA-DRB3	CD8A	0.103508
1537	BOLA-DRB3	CLEC12A	0.112122
1538	BOLA-DRB3	CLEC4A	0.12704
1539	BOLA-DRB3	CLEC6A	0.125952
1540	BOLA-DRB3	CORO1A	0.112651
1541	BOLA-DRB3	CST7	0.127203
1542	BOLA-DRB3	CXCL16	0.127794
1543	BOLA-DRB3	CYTH4	0.11623
1544	BOLA-DRB3	DOCK2	0.130134
1545	BOLA-DRB3	DOK2	0.289332
1546	BOLA-DRB3	EVI2B	0.164561
1547	BOLA-DRB3	FCER1G	0.127416
1548	BOLA-DRB3	FERMT3	0.10417
1549	BOLA-DRB3	FFAR2	0.128238
1550	BOLA-DRB3	FGD2	0.175456
1551	BOLA-DRB3	GMFG	0.245002
1552	SDHB	ATP5C1	0.206395
1553	SDHB	NDUFV1	0.347491
1554	SDHB	SUCLG1	0.243478
1555	SDHB	NDUFS4	0.149671
1556	SDHB	IDH3B	0.232262
1557	SDHB	SLC25A11	0.184305
1558	SDHB	PDHB	0.277471
1559	SDHB	CS	0.121191
1560	SDHB	PDHA1	0.17471
1561	SDHB	TBRG4	0.140598
1562	SDHB	DNAJA3	0.148757
1563	SDHB	ACADVL	0.106167
1564	SDHB	AFG3L2	0.221048
1565	SDHB	AK1	0.137437
1566	SDHB	AKT1S1	0.134527
1567	SDHB	ALKBH7	0.165962
1568	SDHB	APOO	0.119112
1569	SDHB	ASNA1	0.174143
1570	SDHB	ATP5A1	0.264472
1571	SDHB	ATP5B	0.327333
1572	SDHB	ATP5D	0.206091
1573	SDHB	ATP5F1	0.222624
1574	SDHB	ATP5G1	0.279104
1575	SDHB	ATP5J	0.118643
1576	SDHB	ATP5J2	0.140024
1577	SDHB	AURKAIP1	0.261419
1578	SDHB	BCL2L13	0.205889
1579	SDHB	BCS1L	0.110832
1580	SDHB	C14orf2	0.168133
1581	SDHB	C15orf39	0.10023
1582	SDHB	C19orf70	0.208629
1583	SDHB	C6orf203	0.163067
1584	SDHB	CDC34	0.14632
1585	SDHB	CHCHD10	0.27248
1586	SDHB	CHCHD2	0.224149
1587	SDHB	CHCHD4	0.131745
1588	SDHB	CISD1	0.142318
1589	SDHB	CMC1	0.118871
1590	SDHB	CMTM3	0.110374
1591	SDHB	COA3	0.220121
1592	SDHB	COPS5	0.129221
1593	SDHB	COQ4	0.133749
1594	SDHB	COQ5	0.154432
1595	SDHB	COQ9	0.151373
1596	SDHB	COX14	0.101441
1597	SDHB	COX17	0.117651
1598	SDHB	COX4I1	0.155777
1599	SDHB	COX5A	0.346639
1600	SDHB	COX6B1	0.140454
1601	SDHB	CYC1	0.282795
1602	SDHB	D2HGDH	0.130284
1603	SDHB	DHX8	0.164621
1604	SDHB	DLD	0.182712
1605	SDHB	DLG4	0.111879
1606	SDHB	DNAJC11	0.107208
1607	SDHB	ECH1	0.105062
1608	SDHB	ECSIT	0.36035
1609	SDHB	EMC6	0.117638
1610	SDHB	ESRRA	0.118665
1611	SDHB	ETFB	0.127877
1612	SDHB	FAM195A	0.127239
1613	SDHB	FUNDC2	0.12795
1614	SDHB	GLO1	0.10865
1615	SDHB	GLRX5	0.10459
1616	SDHB	GOT2	0.124244
1617	SDHB	GPI	0.125723
1618	SEC61G	DAD1	0.248632
1619	QSOX1	EIF4G3	0.11782
1620	QSOX1	ABHD14B	0.128946
1621	QSOX1	ABO	0.164016
1622	QSOX1	AKR1A1	0.142216
1623	QSOX1	ANKRD22	0.109461
1624	QSOX1	AP1M2	0.154603
1625	QSOX1	ARF6	0.151943
1626	QSOX1	ARHGAP1	0.111172
1627	QSOX1	ARHGEF16	0.102093
1628	QSOX1	ARHGEF5	0.171224
1629	QSOX1	ARRDC1	0.106911
1630	QSOX1	ASCL2	0.139027
1631	QSOX1	ATP6V0E1	0.170023
1632	QSOX1	BACE2	0.359953
1633	QSOX1	BPNT1	0.162979
1634	QSOX1	CACNA1E	0.100148
1635	QSOX1	CCDC120	0.17854
1636	QSOX1	CD9	0.171059
1637	QSOX1	CDH1	0.211391
1638	QSOX1	CGN	0.144674
1639	QSOX1	CIAO1	0.101145
1640	QSOX1	CKAP5	0.107595
1641	QSOX1	CLIC1	0.11605
1642	QSOX1	CTNND1	0.133419
1643	QSOX1	CWF19L2	0.106619
1644	QSOX1	DCTD	0.150497
1645	QSOX1	DGKD	0.102056
1646	QSOX1	DHRS1	0.157109
1647	QSOX1	DNAJC27	0.136212
1648	QSOX1	DPAGT1	0.126415
1649	QSOX1	DYNLT3	0.107004
1650	QSOX1	EPHB3	0.18385
1651	QSOX1	EPN3	0.157714
1652	QSOX1	ERP44	0.100109
1653	QSOX1	ESRP1	0.245945
1654	QSOX1	ESRP2	0.124933
1655	QSOX1	F11R	0.117072
1656	QSOX1	F2RL1	0.106866
1657	QSOX1	FAM129B	0.149529
1658	QSOX1	FAM83F	0.223228
1659	QSOX1	GALE	0.103283
1660	QSOX1	GALNT12	0.121484
1661	QSOX1	GLMP	0.17271
1662	QSOX1	GLTSCR2	0.102902
1663	GNAS	APOBEC3H	0.136941
1664	GNAS	BNIP3	0.116168
1665	GNAS	EPDR1	0.112508
1666	GNAS	FHOD3	0.132892
1667	LDHB	BCL10	0.126575
1668	LDHB	EPDR1	0.127402
1669	JCHAIN	ESRP2	0.110421
1670	CSRP1	FLNA	0.159299
1671	CSRP1	C1QTNF7	0.103726
1672	RCN1	LIX1L	0.163681
1673	RCN1	A4GALT	0.105129
1674	RCN1	ANTXR2	0.107901
1675	RCN1	ANXA5	0.101314
1676	RCN1	ARPC5L	0.130057
1677	RCN1	B4GALT4	0.118915
1678	RCN1	C15orf39	0.112644
1679	RCN1	CAB39	0.154682
1680	RCN1	CD276	0.10836
1681	RCN1	CHST14	0.19787
1682	RCN1	CKAP4	0.100114
1683	RCN1	CMTM3	0.193097
1684	RCN1	CNPY4	0.10055
1685	RCN1	COL5A1	0.115441
1686	RCN1	COL6A3	0.123429
1687	RCN1	COLGALT1	0.116006
1688	RCN1	CREB3L1	0.179972
1689	RCN1	CRTAP	0.221481
1690	RCN1	CTSK	0.100159
1691	RCN1	CYP27A1	0.117601
1692	RCN1	DAB2	0.104203
1693	RCN1	DCN	0.103112
1694	RCN1	DDR2	0.104046
1695	RCN1	DOCK7	0.140151
1696	RCN1	EFEMP2	0.182552
1697	RCN1	EMILIN1	0.219043
1698	RCN1	EMP3	0.102982
1699	RCN1	ERGIC1	0.143144
1700	RCN1	EXT1	0.163293
1701	RCN1	EXT2	0.273504
1702	RCN1	FAM105A	0.114294
1703	RCN1	FAM109B	0.167991
1704	RCN1	FKBP10	0.102097
1705	RCN1	FKBP14	0.126472
1706	RCN1	FKBP7	0.273155
1707	RCN1	FKBP9	0.252758
1708	RCN1	FSTL1	0.261708
1709	RCN1	FZD1	0.129274
1710	RCN1	GLB1	0.108739
1711	RCN1	GLB1L	0.145506
1712	RCN1	GLIPR1	0.105806
1713	ATP5C1	NDUFV1	0.118875
1714	ATP5C1	SUCLG1	0.522829
1715	ATP5C1	NDUFS4	0.109576
1716	ATP5C1	IDH3B	0.153964
1717	ATP5C1	TCP1	0.104637
1718	ATP5C1	PDHB	0.397882
1719	ATP5C1	CS	0.148867
1720	ATP5C1	PDHA1	0.137121
1721	ATP5C1	TBRG4	0.104822
1722	ATP5C1	DNAJA3	0.195275
1723	ATP5C1	ABCB6	0.191004
1724	ATP5C1	ACADVL	0.123487
1725	ATP5C1	AFG3L2	0.158219
1726	ATP5C1	AIFM1	0.300557
1727	ATP5C1	ALAS1	0.134885
1728	ATP5C1	APOO	0.13265
1729	ATP5C1	ASNA1	0.123773
1730	ATP5C1	ATP10B	0.119538
1731	ATP5C1	ATP5A1	0.560161
1732	ATP5C1	ATP5B	0.47084
1733	ATP5C1	ATP5F1	0.535215
1734	ATP5C1	ATP5G1	0.125078
1735	ATP5C1	ATP5J	0.274842
1736	ATP5C1	ATP5J2	0.30231
1737	ATP5C1	ATPAF1	0.221883
1738	ATP5C1	AUP1	0.106371
1739	ATP5C1	AURKAIP1	0.130016
1740	ATP5C1	BCS1L	0.100458
1741	ATP5C1	BOLA3	0.105383
1742	ATP5C1	C11orf73	0.119098
1743	ATP5C1	C14orf2	0.202824
1744	ATP5C1	C19orf70	0.219552
1745	ATP5C1	C1QBP	0.111999
1746	ATP5C1	C2orf47	0.14179
1747	ATP5C1	C6orf203	0.181514
1748	ATP5C1	CCDC58	0.162683
1749	ATP5C1	CHCHD2	0.257881
1750	ATP5C1	CHCHD3	0.339445
1751	ATP5C1	CISD1	0.183009
1752	ATP5C1	CLUH	0.181153
1753	ATP5C1	CLYBL	0.157664
1754	ATP5C1	COA3	0.102771
1755	ATP5C1	COQ4	0.101663
1756	ATP5C1	COQ5	0.20579
1757	ATP5C1	COQ9	0.23828
1758	ATP5C1	COX14	0.242023
1759	ATP5C1	COX5A	0.463197
1760	ATP5C1	COX6B1	0.143142
1761	ATP5C1	CPT2	0.170067
1762	ATP5C1	CYC1	0.235997
1763	ATP5C1	DLD	0.300338
1764	ATP5C1	DLST	0.142678
1765	ATP5C1	DUS1L	0.16303
1766	ATP5C1	ECSIT	0.125684
1767	ATP5C1	EMC6	0.130874
1768	ATP5C1	ENDOG	0.108234
1769	ATP5C1	ESRRA	0.156909
1770	ATP5C1	ETFA	0.151388
1771	ATP5C1	FAM117A	0.104001
1772	ATP5C1	FAM195A	0.167585
1773	ATP5C1	FAM210A	0.122242
1774	ATP5C1	FAM96B	0.127827
1775	ATP5C1	FH	0.391941
1776	ATP5C1	GFM1	0.18636
1777	ATP5C1	GLRX2	0.206032
1778	ATP5C1	GLRX3	0.101514
1779	BTG1	C1R	0.212297
1780	BTG1	SLC25A11	0.106874
1781	BTG1	ACSL5	0.139008
1782	BTG1	AGPAT5	0.119847
1783	BTG1	ANXA3	0.145275
1784	BTG1	B2M	0.213113
1785	BTG1	BMP4	0.116411
1786	BTG1	BOLA-A	0.126722
1787	BTG1	C1S	0.185281
1788	BTG1	CASP4	0.106725
1789	BTG1	CASP8	0.122817
1790	BTG1	CLIC2	0.119201
1791	BTG1	DDX1	0.105331
1792	BTG1	DRAM1	0.11805
1793	BTG1	ERICH2	0.103087
1794	BTG1	GIPC2	0.120423
1795	EZR	WASF2	0.117111
1796	EZR	SLC31A1	0.174208
1797	EZR	MED17	0.118038
1798	EZR	FAM69A	0.110769
1799	EZR	ABHD14B	0.141074
1800	EZR	AP3M1	0.120079
1801	EZR	ARHGAP27	0.155419
1802	EZR	ATP6V0E1	0.114154
1803	EZR	CDCP1	0.166505
1804	EZR	CEP89	0.146236
1805	EZR	CHTF8	0.177364
1806	EZR	CMTM6	0.116307
1807	EZR	CTNNA1	0.137685
1808	EZR	CTNND1	0.119118
1809	EZR	CYFIP1	0.152082
1810	EZR	ELF1	0.110082
1811	EZR	F11R	0.169456
1812	EZR	FAM129B	0.167384
1813	EZR	FAM134C	0.14002
1814	EZR	FAM60A	0.185944
1815	EZR	FAXC	0.101261
1816	EZR	FERMT1	0.175671
1817	EZR	FRMD8	0.105381
1818	EZR	FUCA1	0.127506
1819	EZR	FUCA2	0.154165
1820	EZR	GMCL1	0.112251
1821	EZR	GPR108	0.100261
1822	ZFP36L1	ACTN4	0.182702
1823	ZFP36L1	MYH9	0.139654
1824	ZFP36L1	TGFBR2	0.106293
1825	ZFP36L1	WASF2	0.171722
1826	ZFP36L1	DNAJA3	0.141792
1827	ZFP36L1	ADGRL2	0.132954
1828	ZFP36L1	ALKBH7	0.140686
1829	ZFP36L1	ALPK1	0.114898
1830	ZFP36L1	AMZ2	0.144621
1831	ZFP36L1	APOO	0.121645
1832	ZFP36L1	APOOL	0.134399
1833	ZFP36L1	ARHGAP1	0.148124
1834	ZFP36L1	ATG4D	0.112151
1835	ZFP36L1	ATP5J	0.110743
1836	ZFP36L1	ATP5J2	0.11474
1837	ZFP36L1	AURKAIP1	0.139212
1838	ZFP36L1	BCL10	0.109647
1839	ZFP36L1	BCS1L	0.153064
1840	ZFP36L1	BOC	0.101741
1841	ZFP36L1	BOLA1	0.107942
1842	ZFP36L1	BOLA3	0.195884
1843	ZFP36L1	C12orf49	0.151147
1844	ZFP36L1	C12orf65	0.11969
1845	ZFP36L1	C15orf61	0.104673
1846	ZFP36L1	C19orf70	0.106171
1847	ZFP36L1	CACYBP	0.1019
1848	ZFP36L1	CCDC127	0.107195
1849	ZFP36L1	CISD1	0.102827
1850	ZFP36L1	CKAP4	0.131165
1851	ZFP36L1	CLPP	0.10906
1852	ZFP36L1	CMC1	0.121375
1853	ZFP36L1	CNN2	0.172105
1854	ZFP36L1	COA1	0.130069
1855	ZFP36L1	COPS5	0.116587
1856	ZFP36L1	COQ5	0.156658
1857	ZFP36L1	COQ7	0.116793
1858	ZFP36L1	COX14	0.103535
1859	ZFP36L1	COX6B1	0.152508
1860	ZFP36L1	CPNE1	0.145304
1861	ZFP36L1	CTNND1	0.126137
1862	ZFP36L1	EFNB1	0.128429
1863	ZFP36L1	EMC3	0.177778
1864	ZFP36L1	EMC6	0.140944
1865	ZFP36L1	FAM117A	0.102457
1866	ZFP36L1	FAM96B	0.133487
1867	ZFP36L1	FZD1	0.182655
1868	ZFP36L1	GLRX5	0.109605
1869	BANF1	BAZ2A	0.125656
1870	BANF1	ADAR	0.118314
1871	BANF1	AVPI1	0.125876
1872	BANF1	CD2AP	0.10057
1873	BANF1	CMTR2	0.111056
1874	BANF1	DAPK3	0.107639
1875	BANF1	DCTN2	0.131254
1876	BANF1	DMAP1	0.127696
1877	BANF1	FAM134C	0.203228
1878	BANF1	FAM96B	0.143086
1879	BANF1	FXYD1	0.102781
1880	BANF1	GOLGB1	0.181049
1881	RHOB	JAM2	0.116762
1882	RHOB	RAD23A	0.105066
1883	RHOB	ABCG2	0.20807
1884	RHOB	ARHGEF17	0.101265
1885	RHOB	ARMCX1	0.116646
1886	RHOB	ARMCX6	0.125495
1887	RHOB	B9D2	0.140047
1888	RHOB	CDS2	0.139282
1889	RHOB	CNRIP1	0.142499
1890	RHOB	CTSF	0.174078
1891	RHOB	DBP	0.107528
1892	RHOB	DDAH2	0.117414
1893	RHOB	DENND2A	0.163886
1894	RHOB	DHX34	0.102867
1895	RHOB	DUSP18	0.131642
1896	RHOB	ETF1	0.12319
1897	RHOB	FAM110D	0.14367
1898	RHOB	FAM195B	0.122336
1899	RHOB	GFRA4	0.119137
1900	RHOB	GNAI2	0.127208
1901	EIF4G2	CDC42	0.119317
1902	EIF4G2	EXOC5	0.122043
1903	EIF4G2	TAF1C	0.120356
1904	EIF4G2	ABCB10	0.106862
1905	EIF4G2	ABCE1	0.193086
1906	EIF4G2	ABTB1	0.106239
1907	EIF4G2	ALG12	0.104727
1908	EIF4G2	ANKRD52	0.138044
1909	EIF4G2	ANP32E	0.102669
1910	EIF4G2	API5	0.144432
1911	EIF4G2	ARFGEF2	0.11232
1912	EIF4G2	ARIH1	0.269315
1913	EIF4G2	ARL8B	0.228919
1914	EIF4G2	ATAD1	0.110648
1915	EIF4G2	ATG4A	0.108671
1916	EIF4G2	BLZF1	0.191055
1917	EIF4G2	BMPR1A	0.110038
1918	EIF4G2	C10orf76	0.14506
1919	EIF4G2	C16orf70	0.181924
1920	EIF4G2	C16orf72	0.162623
1921	EIF4G2	C19orf66	0.147585
1922	EIF4G2	CARNMT1	0.131839
1923	EIF4G2	CCDC25	0.226625
1924	EIF4G2	CCNYL1	0.11384
1925	EIF4G2	CCT6A	0.167449
1926	EIF4G2	CDC73	0.23929
1927	EIF4G2	CELF1	0.118221
1928	EIF4G2	CHAMP1	0.143684
1929	EIF4G2	CHID1	0.102456
1930	EIF4G2	CLPX	0.135156
1931	EIF4G2	CLTA	0.141055
1932	EIF4G2	CNOT4	0.158578
1933	EIF4G2	COMMD8	0.174691
1934	EIF4G2	CPSF2	0.130363
1935	EIF4G2	CSNK2A1	0.194394
1936	EIF4G2	CUL3	0.123811
1937	EIF4G2	CXXC1	0.187115
1938	EIF4G2	DARS	0.128565
1939	EIF4G2	DCAF13	0.113374
1940	EIF4G2	DCTN4	0.134137
1941	EIF4G2	DCUN1D1	0.154116
1942	EIF4G2	DERL1	0.101215
1943	EIF4G2	DESI2	0.123662
1944	EIF4G2	DPH3	0.196912
1945	EIF4G2	EIF2S1	0.119492
1946	EIF4G2	EIF3A	0.17939
1947	EIF4G2	EIF4E	0.112631
1948	EIF4G2	EIF5	0.157974
1949	EIF4G2	EMSY	0.104144
1950	EIF4G2	EPRS	0.123354
1951	EIF4G2	ERGIC3	0.150636
1952	EIF4G2	ETF1	0.263106
1953	EIF4G2	FAM8A1	0.162501
1954	EIF4G2	FBXO11	0.110589
1955	EIF4G2	FBXO28	0.12452
1956	EIF4G2	FBXO3	0.118703
1957	EIF4G2	FOXJ3	0.140405
1958	EIF4G2	FOXK2	0.105206
1959	EIF4G2	FYTTD1	0.19198
1960	EIF4G2	G3BP2	0.113234
1961	EIF4G2	GART	0.139856
1962	EIF4G2	GBF1	0.109201
1963	EIF4G2	GOLGA1	0.238769
1964	EIF4G2	GOLGA3	0.107118
1965	IDH2	ATP5G1	0.133248
1966	IDH2	ESRRA	0.121969
1967	EIF3K	MRPL52	0.106593
1968	EIF3K	BAZ2A	0.11904
1969	EIF3K	ADAR	0.134242
1970	EIF3K	ALDH4A1	0.108692
1971	EIF3K	ALG11	0.136461
1972	EIF3K	ATG4D	0.152296
1973	EIF3K	ATP5G2	0.159892
1974	EIF3K	BTBD6	0.106228
1975	EIF3K	CCDC82	0.110723
1976	EIF3K	CHCHD5	0.137442
1977	EIF3K	CINP	0.197833
1978	EIF3K	CLTB	0.107667
1979	EIF3K	COX4I1	0.134669
1980	EIF3K	COX6B1	0.100312
1981	EIF3K	DDX28	0.110169
1982	EIF3K	eef1d	0.122429
1983	EIF3K	EEF1G	0.279877
1984	EIF3K	EIF2AK4	0.116658
1985	EIF3K	EIF3G	0.251707
1986	EIF3K	EIF3I	0.143987
1987	EIF3K	ERCC1	0.15622
1988	EIF3K	FASTK	0.1267
1989	EIF3K	GANAB	0.139443
1990	EIF3K	GMPR2	0.118359
1991	EIF3K	GOLGB1	0.138688
1992	NENF	YWHAB	0.121552
1993	NENF	MFSD14A	0.107971
1994	NENF	WDR3	0.127819
1995	NENF	AAMDC	0.151101
1996	NENF	ABI1	0.212292
1997	NENF	ACLY	0.103061
1998	NENF	ACTR2	0.111511
1999	NENF	ACTR3	0.142074
[truncated: 70,307 more rows]

## Sheet: thredhold_0.3_edgeData
	FromNode	ToNode	Weight
1	RPL37	RPL14	0.63726
2	RPL37	RPL11	0.648527
3	RPL37	RPL34	0.840215
4	RPL37	RPL37A	0.441433
5	RPL37	RPL24	0.300203
6	RPL37	RPS20	0.649794
7	RPL37	GLTSCR2	0.36148
8	RPLP0	RPL11	0.37168
9	RPLP0	RPL24	0.364687
10	RPLP0	RPS20	0.365974
11	RPLP0	GNB2L1	0.333633
12	RPL14	RPL11	0.591221
13	RPL14	RPL34	0.658113
14	RPL14	RPL37A	0.479398
15	RPL14	RPL24	0.338215
16	RPL14	RPS20	0.60493
17	RPL14	EEF1B2	0.421581
18	RPL14	GLTSCR2	0.363259
19	RPL14	GNB2L1	0.305838
20	RPL11	RPL34	0.660499
21	RPL11	RPL37A	0.441884
22	RPL11	RPL24	0.437021
23	RPL11	RPS20	0.698016
24	RPL11	GLTSCR2	0.521441
25	RPL11	GNB2L1	0.315511
26	JSP.1	ACSL5	0.328885
27	JSP.1	B2M	0.436262
28	JSP.1	BOLA-A	0.433547
29	RPL34	RPL37A	0.521784
30	RPL34	RPL24	0.321314
31	RPL34	RPS20	0.612316
32	RPL34	GLTSCR2	0.327903
33	RPS2	RPL28	0.334733
34	CD74	BOLA-DRB3	0.484573
35	CD74	BoLA DR-ALPHA	0.388862
36	CD74	DOK2	0.318959
37	RPL37A	RPL24	0.416549
38	RPL37A	RPS20	0.477791
39	RPL24	RPS20	0.418705
40	RPL24	EEF1B2	0.314395
41	RPL24	GNB2L1	0.351573
42	ANXA2	BACE2	0.328759
43	EEF2	EIF3L	0.357715
44	EEF1A1	SAP18	0.303144
45	EEF1A1	C12orf49	0.353704
46	EEF1A1	C7orf61	0.332344
47	EEF1A1	DCAF11	0.307123
48	SLC25A6	ABHD10	0.306095
49	SLC25A6	GLTSCR2	0.376634
50	RPS20	EEF1B2	0.303603
51	RPS20	GLTSCR2	0.387117
52	RPS20	GNB2L1	0.336765
53	PPIB	BID	0.345338
54	ATP5G3	ATP5C1	0.486723
55	ATP5G3	ATP5A1	0.494233
56	ATP5G3	ATP5B	0.411847
57	ATP5G3	ATP5F1	0.441719
58	ATP5G3	ATP5J2	0.322494
59	ATP5G3	CHCHD2	0.356104
60	ATP5G3	COX14	0.350341
61	ATP5G3	COX5A	0.400925
62	PDIA3	RPN2	0.643495
63	PDIA3	PDIA6	0.500623
64	PDIA3	CALR	0.389423
65	PDIA3	GANAB	0.315516
66	COL3A1	COL1A1	0.353614
67	COL3A1	COL5A1	0.483202
68	COL3A1	COL6A3	0.30197
69	HSP90AA1	AHSA1	0.331231
70	HSP90AA1	CACYBP	0.344772
71	SSR2	CLTA	0.345545
72	SSR2	ERGIC3	0.38432
73	HSP90B1	CALR	0.370671
74	BOLA-DRB3	BoLA DR-ALPHA	0.868075
75	BOLA-DRB3	CD53	0.359248
76	SDHB	NDUFV1	0.347491
77	SDHB	ATP5B	0.327333
78	SDHB	COX5A	0.346639
79	SDHB	ECSIT	0.36035
80	QSOX1	BACE2	0.359953
81	ATP5C1	SUCLG1	0.522829
82	ATP5C1	PDHB	0.397882
83	ATP5C1	AIFM1	0.300557
84	ATP5C1	ATP5A1	0.560161
85	ATP5C1	ATP5B	0.47084
86	ATP5C1	ATP5F1	0.535215
87	ATP5C1	ATP5J2	0.30231
88	ATP5C1	CHCHD3	0.339445
89	ATP5C1	COX5A	0.463197
90	ATP5C1	DLD	0.300338
91	ATP5C1	FH	0.391941
92	RPN2	PDIA6	0.310808
93	RPN2	CALR	0.420152
94	RPN2	DDOST	0.33475
95	RPN2	GANAB	0.33173
96	NDUFV1	TBRG4	0.301835
97	NDUFV1	ASNA1	0.337136
98	NDUFV1	ATP5D	0.468805
99	NDUFV1	ATP5G1	0.48709
100	NDUFV1	CECR5	0.340193
101	NDUFV1	CHCHD2	0.331402
102	NDUFV1	COA3	0.322579
103	NDUFV1	COX4I1	0.516691
104	NDUFV1	COX6B1	0.394426
105	NDUFV1	CYC1	0.505587
106	NDUFV1	ECSIT	0.328497
107	SUCLG1	ATP5A1	0.604782
108	SUCLG1	ATP5B	0.436555
109	SUCLG1	ATP5F1	0.499206
110	SUCLG1	COQ9	0.324135
111	SUCLG1	COX5A	0.478131
112	SUCLG1	CYC1	0.325739
113	SUCLG1	FH	0.333989
114	LAPTM5	ARHGAP4	0.362603
115	LAPTM5	BIN2	0.381514
116	LAPTM5	CD37	0.482358
117	LAPTM5	CD53	0.422532
118	LAPTM5	CORO1A	0.529184
119	YWHAQ	FAM188A	0.401164
120	YWHAQ	GNA12	0.321918
121	EIF4B	IPO5	0.484814
122	PSMB1	EIF3I	0.343812
123	NDUFS4	COPS5	0.331066
124	MYH9	WASF2	0.398108
125	COL6A2	COL6A1	0.760989
126	PDIA6	CALR	0.421436
127	SRRM2	DCAF5	0.343216
128	SRRM2	GIGYF2	0.334005
129	SRRM2	GPATCH8	0.351365
130	YWHAB	ACTR2	0.323218
131	GNB2	GAK	0.341692
132	GNB2	ASB6	0.378556
133	C1R	C1S	0.774169
134	C1R	EMP3	0.309981
135	C1R	GLIPR2	0.318961
136	SNU13	KRCC1	0.306404
137	SNU13	ANKRD16	0.311807
138	SNU13	CAPZA1	0.361024
139	SNU13	DUSP15	0.30259
140	SNU13	ERP44	0.398814
141	SNU13	FLOT1	0.35765
142	MRPL27	ASNA1	0.303257
143	MRPL27	BOLA3	0.302482
144	MRPL27	CLPP	0.311491
145	MRPL27	COPS6	0.317599
146	MRPL27	DNLZ	0.312075
147	MRPL27	EDF1	0.330646
148	MRPL27	EMC6	0.301959
149	MRPL27	FARSB	0.308182
150	MRPL27	FIBP	0.305028
151	IDH3B	ATP5A1	0.373498
152	IDH3B	ATP5B	0.301846
153	IDH3B	COX5A	0.385112
154	IDH3B	CYC1	0.546547
155	TGFBR2	CYP4V2	0.3504
156	TCP1	CCT2	0.357076
157	PPP2R4	ADRM1	0.328385
158	PPP2R4	ASNA1	0.344278
159	PPP2R4	CYHR1	0.32741
160	PPP2R4	FIBP	0.369103
161	PDHB	ATP5A1	0.38615
162	PDHB	ATP5B	0.564558
163	PDHB	ATP5F1	0.338392
164	PDHB	COQ9	0.329035
165	PDHB	COX5A	0.304976
166	PDHB	DLD	0.4331
167	TNFRSF1A	ANKRD46	0.329928
168	SIRT2	EVI5L	0.37679
169	BRD2	CASC3	0.301488
170	PSMD8	Csnk2b-Ly6g5b	0.311356
171	IDI1	SQLE	0.383625
172	IDI1	ACAT2	0.454003
173	SQLE	ACAT2	0.545354
174	SQLE	CYP51A1	0.54687
175	SQLE	DHCR7	0.358096
176	CS	ACO2	0.370076
177	CS	ATP5B	0.38213
178	CALCOCO1	EZH1	0.330191
179	UBXN4	ACOT13	0.343912
180	UBXN4	C7orf25	0.397967
181	SRSF2	ATR	0.320081
182	SAP18	CLNS1A	0.335697
183	SAP18	AMZ2	0.359251
184	SAP18	ATG10	0.310517
185	SAP18	C12orf49	0.314042
186	SAP18	C7orf61	0.314029
187	SAP18	COA1	0.347053
188	SAP18	FAXC	0.303926
189	JAM2	ABCG2	0.336899
190	JAM2	CNRIP1	0.33781
191	ZNF358	CCDC124	0.353067
192	ZNF358	EPN1	0.351643
193	HNRNPUL1	WASF2	0.318965
194	DEK	DR1	0.319481
195	PDHA1	ATP5A1	0.31249
196	PDHA1	DLD	0.40555
197	TCEB1	COPS5	0.354098
198	CLTC	ATP2C1	0.328877
199	NAA50	CLPX	0.311733
200	ADRM1	ALDH4A1	0.334687
201	ADRM1	AP2S1	0.30009
202	ADRM1	ASNA1	0.35812
203	ADRM1	Csnk2b-Ly6g5b	0.300148
204	ADRM1	CYHR1	0.327288
205	ADRM1	DUS2	0.30235
206	ADRM1	EDF1	0.342085
207	ADRM1	EPN1	0.356037
208	ADRM1	FASTK	0.337058
209	ADRM1	FIBP	0.405735
210	ADRM1	GET4	0.315548
211	WAC	ADNP	0.429561
212	WAC	ANKRD17	0.305075
213	WAC	API5	0.460395
214	WAC	ARID2	0.379206
215	WAC	BIRC6	0.401549
216	WAC	BROX	0.337817
217	WAC	BTAF1	0.312183
218	WAC	CDK13	0.396694
219	WAC	CHAMP1	0.308329
220	WAC	CTR9	0.400115
221	WAC	DDX3X	0.310779
222	WAC	EMSY	0.324922
223	WAC	FAM208B	0.341061
224	WAC	FBXO11	0.312002
225	WAC	FCHO2	0.301114
226	WAC	G3BP2	0.311151
227	RAB8A	CAPZA1	0.35673
228	RAB8A	CLPTM1L	0.335606
229	NUMA1	GIGYF1	0.324967
230	TBRG4	CHCHD2	0.342595
231	TBRG4	COX10	0.353043
232	HNRNPR	CEP70	0.306515
233	AKIRIN2	COPS7A	0.315092
234	AKIRIN2	DNAJC7	0.301523
235	DEXI	TSR3	0.319213
236	DEXI	AMZ2	0.327189
237	DEXI	BCKDK	0.368673
238	TSR3	ALKBH7	0.4547
239	TSR3	AMZ2	0.401672
240	TSR3	C12orf49	0.347655
241	TSR3	COPS7A	0.313301
242	TSR3	DCTN3	0.319345
243	TSR3	EDF1	0.378175
244	CHMP4B	CLTB	0.326845
245	STK16	COX8A	0.326754
246	STK16	DPM2	0.337712
247	GAK	AP5Z1	0.351516
248	GAK	ATP13A1	0.319533
249	ACSL5	BOLA-A	0.533904
250	ACSL5	CASP4	0.306674
251	MTDH	ABCE1	0.303919
252	MTDH	AP4E1	0.340882
253	MTDH	API5	0.30136
254	SLC35A5	WDR48	0.434958
255	LIX1L	AXL	0.341196
256	TARDBP	ABCE1	0.305137
257	TARDBP	API5	0.486732
258	TARDBP	ARRDC3	0.318566
259	TARDBP	BIRC6	0.494117
260	TARDBP	CELF1	0.312862
261	TARDBP	CTR9	0.388318
262	TARDBP	DDX3X	0.370684
263	TARDBP	EMSY	0.344267
264	TARDBP	GPATCH8	0.301386
265	IRF1	B2M	0.322201
266	DNAJA3	ABCF3	0.31071
267	DNAJA3	ALKBH7	0.45809
268	DNAJA3	ASNA1	0.353925
269	DNAJA3	BCS1L	0.408048
270	DNAJA3	CLPP	0.372459
271	DNAJA3	CLYBL	0.310359
272	DNAJA3	COQ4	0.338838
273	DNAJA3	COQ5	0.408168
274	DNAJA3	COX6B1	0.354735
275	DNAJA3	DNAJC11	0.450595
276	DNAJA3	EMC3	0.349226
277	DNAJA3	EMC6	0.346785
278	DNAJA3	ENDOG	0.402008
279	DNAJA3	FAM195A	0.301079
280	DNAJA3	FIBP	0.395828
281	DNAJA3	GLRX5	0.318956
282	DNAJA3	GPAT4	0.310079
283	DHX9	BAZ2A	0.302174
284	DHX9	GCC2	0.328092
285	XPOT	ATP2C1	0.314697
286	RARS	CCDC58	0.385456
287	EIF4G3	ALS2	0.422777
288	EIF4G3	CKAP5	0.405463
289	EIF4G3	DCTN4	0.325575
290	EIF4G3	G3BP2	0.331825
291	EIF4G3	GART	0.330465
292	NXF1	CLK2	0.314856
293	NXF1	CUL9	0.368077
294	NID2	COL4A2	0.305031
295	PHAX	ACTR10	0.323622
296	NRAS	AGFG1	0.362494
297	CLNS1A	ACTR10	0.36531
298	CLNS1A	ATXN10	0.312781
299	CLNS1A	C7orf61	0.314947
300	CLNS1A	COA1	0.350576
301	CLNS1A	COMMD10	0.309166
302	CLNS1A	DIMT1	0.31374
303	STARD3NL	EFHC1	0.306805
304	SUGP1	FIZ1	0.345225
305	CREBZF	CCNT2	0.413487
306	DNAJC18	WDR48	0.333873
307	DNAJC18	ARMCX1	0.303692
308	DNAJC18	CAPRIN2	0.327043
309	DNAJC18	DZIP1	0.33292
310	DNAJC18	FTO	0.382804
311	USP33	ATG4C	0.315965
312	TRAPPC13	ANKRD46	0.472189
313	TRAPPC13	ATAD1	0.325768
314	TRAPPC13	COMMD10	0.307191
315	TRAPPC13	DIMT1	0.343666
316	TRAPPC13	DPH3	0.327222
317	TRAPPC13	FGFR1OP	0.309247
318	TRAPPC13	GART	0.336026
319	TRAPPC13	GLTSCR2	0.301698
320	WDR48	ALMS1	0.31208
321	CSGALNACT1	AXL	0.329947
322	INTS1	DCTN1	0.454761
323	INTS1	EDC4	0.330339
324	TIA1	FLVCR1	0.325151
325	TIA1	FMR1	0.331611
326	HCFC1	BRD4	0.375578
327	BAZ2A	CTSO	0.302878
328	RASA1	FAM208A	0.325371
329	ERAP2	ERAP1	0.41974
330	PRRC2C	AMER1	0.4264
331	PRRC2C	CCNT1	0.322829
332	PRRC2C	DDX17	0.45529
333	PRRC2C	DUSP16	0.309111
334	PRRC2C	DYRK1A	0.359104
335	PRRC2C	EP400	0.463325
336	PRRC2C	FOXO3	0.397146
337	PRRC2C	GLG1	0.346508
338	PRRC2C	GLTSCR1L	0.332707
339	PRRC2C	GNA13	0.380353
340	POLR1B	CCT6A	0.308385
341	POLR1B	FBXW11	0.345233
342	POLR1B	FOXK2	0.32471
343	RECQL	CINP	0.30775
344	TTC33	CWF19L2	0.301506
345	HERC2	DNMT3A	0.397693
346	HERC2	GPATCH8	0.379202
347	A4GALT	CHST14	0.380972
348	A4GALT	DLG4	0.315197
349	AAGAB	COG6	0.32666
350	AAR2	DMAP1	0.356813
351	AARD	FOSL1	0.409871
352	ABCA1	ADAM10	0.314205
353	ABCA1	ARRDC3	0.305016
354	ABCA1	ATRN	0.34677
355	ABCA1	ATRX	0.360597
356	ABCA1	EMSY	0.327897
357	ABCA1	GNA13	0.334286
358	ABCB10	API5	0.409642
359	ABCB10	ARFGEF2	0.31984
360	ABCB10	EIF3A	0.377136
361	ABCB10	EPRS	0.406407
362	ABCB10	ETF1	0.315958
363	ABCB6	ECH1	0.361842
364	ABCE1	AGPS	0.391834
365	ABCE1	API5	0.524706
366	ABCE1	CBFB	0.354236
367	ABCE1	CCT6A	0.336746
368	ABCE1	CDC73	0.359102
369	ABCE1	COMMD8	0.347889
370	ABCE1	CSNK2A1	0.38094
371	ABCE1	DDX3X	0.352735
372	ABCE1	EIF3A	0.444759
373	ABCE1	EPRS	0.36946
374	ABCE1	ETF1	0.428485
375	ABCE1	EXOC8	0.346983
376	ABCE1	FAM208B	0.403294
377	ABCE1	FBXO28	0.311721
378	ABCE1	G3BP1	0.315489
379	ABHD10	EIF4A2	0.330409
380	ABHD14B	AP1M2	0.332298
381	ABHD14B	ELMO3	0.340377
382	ABHD14B	F11R	0.348798
383	ABHD17A	CCM2	0.377717
384	ABHD17A	EDF1	0.343605
385	ABHD17A	EPN1	0.414753
386	ABHD17A	FIBP	0.309357
387	ABO	FAM83B	0.311338
388	ABTB1	C19orf66	0.321094
389	ABTB1	C7orf50	0.320399
390	ABTB1	CXXC1	0.361212
391	ABTB1	FAM193B	0.371248
392	ACAT2	ACLY	0.351001
393	ACAT2	CYP51A1	0.429889
394	ACAT2	DHCR24	0.370595
395	ACAT2	DHCR7	0.332312
396	ACBD3	ARCN1	0.306124
397	ACBD5	ARHGAP35	0.357889
398	ACBD5	BROX	0.405889
399	ACBD5	DLG1	0.312113
400	ACBD5	DNTTIP2	0.316036
401	ACBD5	FBXO11	0.468085
402	ACBD5	FBXW11	0.319703
403	ACOX1	EIF3A	0.331946
404	ACOX1	ENTPD4	0.315275
405	ACTR10	ANKRD46	0.375325
406	ACTR10	ATXN10	0.324234
407	ACTR10	C14orf142	0.334341
408	ACTR10	COMMD10	0.429055
409	ACTR10	EFCAB2	0.306026
410	ACTR10	EXOSC9	0.410251
411	ACTR2	ARPC5	0.349122
412	ACTR3	CAPZA1	0.323374
413	ACTR3	E2F2	0.305676
414	ACTR3B	APPL2	0.318246
415	ACTR3B	FAM131A	0.3171
416	ADAM10	ARID4A	0.327997
417	ADAM10	ATRX	0.327317
418	ADAM10	BCLAF1	0.318183
419	ADAM10	DDX3X	0.314696
420	ADAM10	DENND6A	0.343647
421	ADAM10	FAM120A	0.348757
422	ADAM10	GNA13	0.306238
423	ADAMTS10	CHST14	0.318389
424	ADAMTS10	CMTM3	0.321719
425	ADAR	GMEB1	0.337885
426	ADCK4	CUL9	0.316216
427	ADCY10	ANKAR	0.316829
428	ADCY3	DCHS1	0.403145
429	ADCY4	CLEC14A	0.336209
430	ADGRG5	FASLG	0.335763
431	ADGRL1	ATAT1	0.398795
432	ADGRL1	ATN1	0.339501
433	ADGRL1	GPR173	0.320885
434	ADIPOR1	GET4	0.302988
435	ADNP	ADNP2	0.437086
436	ADNP	AP2B1	0.308055
437	ADNP	ARID2	0.477323
438	ADNP	ATF2	0.303085
439	ADNP	BPTF	0.37961
440	ADNP	BRPF3	0.320901
441	ADNP	DDX17	0.517292
442	ADNP	DYRK1A	0.310274
443	ADNP	ELF2	0.397681
444	ADNP	EMSY	0.351146
445	ADNP	EP400	0.335857
446	ADNP	FOXJ3	0.344771
447	ADNP	GLG1	0.331147
448	ADNP	GLTSCR1L	0.377662
449	ADNP2	ARID1A	0.306926
450	AGBL5	ALMS1	0.334385
451	AGBL5	CDK20	0.346766
452	AGBL5	CEP112	0.308934
453	AGBL5	CLUAP1	0.350677
454	AGGF1	API5	0.343544
455	AGGF1	ARL5A	0.379308
456	AGGF1	CKAP5	0.372987
457	AGGF1	DNTTIP2	0.352604
458	AGGF1	EPS15	0.561474
459	AGGF1	FAM160B1	0.30363
460	AGGF1	FBXO11	0.312079
461	AGGF1	FNIP1	0.310775
462	AGGF1	G3BP2	0.386796
463	AGO1	API5	0.333891
464	AGO1	ARNT	0.376434
465	AGO1	ATXN1L	0.329713
466	AGO1	DCTN4	0.312986
467	AGO1	EPC1	0.402945
468	AGO1	EPG5	0.339184
469	AGO1	FBXO11	0.380587
470	AGO1	FOXJ3	0.423284
471	AGO1	FOXO3	0.363725
472	AGO1	GLG1	0.365457
473	AGO1	GLTSCR1L	0.472838
474	AGO1	GOLGA3	0.340137
475	AGO1	GPATCH8	0.339549
476	AGO1	GPR107	0.34239
477	AGPAT3	AMFR	0.460529
478	AGPS	API5	0.302251
479	AGTPBP1	DIMT1	0.409714
480	AHSA1	DNAJB6	0.401893
481	AIMP1	EIF3H	0.303215
482	AK2	CCDC58	0.302998
483	AK8	BEX5	0.30003
484	AK8	EFHC1	0.403309
485	AKAP11	FRYL	0.320528
486	AKT1S1	ASNA1	0.309024
487	AKT1S1	ATP5D	0.320861
488	AKT1S1	COQ4	0.375699
489	AKT1S1	EPN1	0.301814
490	AKT1S1	FIBP	0.339412
491	AKTIP	FBXO3	0.32103
492	ALDH4A1	ALKBH7	0.300492
493	ALDH4A1	FIBP	0.364611
494	ALDH6A1	CELF1	0.367307
495	ALDH6A1	DCTN4	0.338361
496	ALDH6A1	EMSY	0.318361
497	ALDH6A1	FBXW11	0.332781
498	ALG12	CHID1	0.34629
499	ALG5	C1orf210	0.300838
500	ALG8	GANAB	0.374028
501	ALK	CACNA2D2	0.508186
502	ALK	DNAJB2	0.307749
503	ALKBH4	AP2S1	0.448071
504	ALKBH4	ASMTL	0.301855
505	ALKBH4	GPC1	0.326087
506	ALKBH6	DPM2	0.338451
507	ALKBH7	AMZ2	0.491098
508	ALKBH7	ASNA1	0.520348
509	ALKBH7	ATP5D	0.479206
510	ALKBH7	ATP5J2	0.375377
511	ALKBH7	AURKAIP1	0.389207
512	ALKBH7	BCS1L	0.310609
513	ALKBH7	BLOC1S1	0.357659
514	ALKBH7	BOLA3	0.302639
515	ALKBH7	C14orf2	0.301461
516	ALKBH7	CHCHD7	0.35429
517	ALKBH7	CLPP	0.539806
518	ALKBH7	COA3	0.311537
519	ALKBH7	COQ4	0.305522
520	ALKBH7	COQ5	0.32204
521	ALKBH7	COX14	0.369704
522	ALKBH7	COX4I1	0.32674
523	ALKBH7	COX6B1	0.457404
524	ALKBH7	CYHR1	0.343678
525	ALKBH7	D2HGDH	0.390763
526	ALKBH7	DHPS	0.324111
527	ALKBH7	DNAJC11	0.470931
528	ALKBH7	EDF1	0.379311
529	ALKBH7	EMC6	0.564273
530	ALKBH7	EMC8	0.371898
531	ALKBH7	EPN1	0.342429
532	ALKBH7	FAM195A	0.313917
533	ALKBH7	FAM96B	0.343487
534	ALKBH7	FASTK	0.34588
535	ALKBH7	FIBP	0.518716
536	ALKBH7	GADD45GIP1	0.377497
537	ALKBH7	GLRX5	0.394532
538	ALMS1	CCDC14	0.315991
539	ALMS1	CEP112	0.322018
540	ALMS1	CLUAP1	0.30182
541	ALMS1	CSPP1	0.333771
542	ALS2	ANKRD46	0.307772
543	ALS2	CKAP5	0.349583
544	ALS2	DCTN4	0.411993
545	ALS2	DST	0.314793
546	ALS2	FBXO11	0.349197
547	ALS2	FLT1	0.322516
548	AMER1	ANKFY1	0.317014
549	AMER1	EP400	0.303171
550	AMFR	ANKLE2	0.334846
551	AMFR	ARHGAP35	0.43363
552	AMFR	ATXN2	0.315367
553	AMFR	CELF1	0.330661
554	AMFR	CLASP1	0.310927
555	AMFR	FAM222B	0.316966
556	AMFR	FBXW11	0.387162
557	AMFR	FOXK2	0.347784
558	AMT	ERMARD	0.323304
559	AMZ1	CFAP52	0.307721
560	AMZ1	CSMD2	0.34636
561	AMZ2	AP3S2	0.32775
562	AMZ2	ASNA1	0.382363
563	AMZ2	ATP5D	0.300535
564	AMZ2	BLOC1S1	0.357354
565	AMZ2	BOLA1	0.343368
566	AMZ2	BOLA3	0.322409
567	AMZ2	C12orf49	0.541395
568	AMZ2	C12orf73	0.338388
569	AMZ2	C7orf61	0.371709
570	AMZ2	CAMLG	0.330878
571	AMZ2	CCSMST1	0.302418
572	AMZ2	CHCHD1	0.43754
573	AMZ2	CHCHD7	0.334046
574	AMZ2	CLPP	0.415416
575	AMZ2	COA1	0.469314
576	AMZ2	COPS6	0.380282
577	AMZ2	COQ7	0.351224
578	AMZ2	COX6C	0.350867
579	AMZ2	Csnk2b-Ly6g5b	0.319695
580	AMZ2	DRAP1	0.367675
581	AMZ2	EMC6	0.376033
582	AMZ2	ERI3	0.306054
583	AMZ2	FIBP	0.345699
584	AMZ2	GLRX5	0.370803
585	ANAPC15	COQ7	0.355925
586	ANAPC15	DMAP1	0.365197
587	ANAPC15	DRAP1	0.377698
588	ANAPC15	ERI3	0.324322
589	ANAPC2	BRF1	0.314585
590	ANAPC7	CLASP1	0.411049
591	ANKFY1	ARID1A	0.34419
592	ANKFY1	EP400	0.446347
593	ANKFY1	GLG1	0.335061
594	ANKFY1	GNA13	0.309072
595	ANKLE2	ANKRD17	0.301564
596	ANKLE2	CELF1	0.363321
597	ANKLE2	CEP104	0.328164
598	ANKLE2	CLASP1	0.436995
599	ANKLE2	DCTN4	0.479032
600	ANKLE2	EMSY	0.301746
601	ANKLE2	EPG5	0.332664
602	ANKLE2	FBXO11	0.348001
603	ANKLE2	FBXW11	0.489381
604	ANKLE2	G3BP2	0.312862
605	ANKLE2	GOLGA1	0.332762
606	ANKLE2	GOLGA3	0.339787
607	ANKLE2	GPATCH8	0.337423
608	ANKRD1	COX6A2	0.310438
609	ANKRD17	ANKRD28	0.314401
610	ANKRD17	AP1G1	0.352534
611	ANKRD17	API5	0.324664
612	ANKRD17	BIRC6	0.314863
613	ANKRD17	DYNC1LI2	0.318645
614	ANKRD17	EPG5	0.379008
615	ANKRD17	FAM208B	0.301854
616	ANKRD17	FBXO11	0.383455
617	ANKRD28	EPS15	0.341494
618	ANKRD46	CASD1	0.348415
619	ANKRD46	CLIC1	0.301702
620	ANKRD46	COMMD10	0.33707
621	ANKRD46	DIMT1	0.327444
622	ANKRD46	DNAJC24	0.346775
623	ANKRD46	FBXL17	0.349157
624	ANKRD52	BRD4	0.326959
625	ANKRD52	C10orf76	0.330096
626	ANKRD52	CNOT4	0.444398
627	ANKRD52	DCAF5	0.304214
628	ANKRD52	DCTN4	0.327108
629	ANKRD52	GBF1	0.359817
630	ANKRD52	GIGYF2	0.316876
631	ANKRD52	GOLGA1	0.346338
632	ANKRD52	GPATCH8	0.400635
633	ANKRD54	ARL3	0.317696
634	ANKRD66	GAS2L2	0.300979
635	ANKRD9	FIBP	0.345186
636	ANO6	ARRDC3	0.313707
637	ANP32E	G3BP2	0.312669
638	ANXA4	F11R	0.316663
639	ANXA6	C16orf5	0.371298
640	AP1G1	API5	0.358243
641	AP1G1	BROX	0.332162
642	AP1G1	DYNC1LI2	0.350447
643	AP1G1	EPG5	0.330091
644	AP1G1	FBXO11	0.333294
645	AP1M2	ARHGEF16	0.328739
646	AP1M2	ARHGEF5	0.362592
647	AP1M2	CBLC	0.337117
648	AP1M2	CDC42BPG	0.38563
649	AP1M2	ELMO3	0.531968
650	AP1M2	EPN3	0.309678
651	AP1M2	ESRP1	0.357888
652	AP1S1	ARFIP2	0.32977
653	AP1S1	C10orf35	0.344137
654	AP1S3	CLDN7	0.355163
655	AP2S1	ASNA1	0.300389
656	AP2S1	AURKAIP1	0.305714
657	AP2S1	EDF1	0.409295
658	AP2S1	FIBP	0.390599
659	AP3M1	CAND1	0.326431
660	AP5Z1	CXXC1	0.319575
661	AP5Z1	DDX41	0.306871
662	APBB1	CEP131	0.342413
663	APBB1	DTX3	0.360044
664	APBB1	EVC2	0.316469
665	APBB1	GNB3	0.314609
666	APBB2	FLT1	0.361075
667	APBB3	ATP9B	0.306236
668	APBB3	CROCC	0.311656
669	APBB3	CUL9	0.344678
670	APBB3	DNASE1	0.303758
671	API5	ARRDC3	0.410974
672	API5	BIRC2	0.309162
673	API5	BIRC6	0.470383
674	API5	BROX	0.370089
675	API5	CBFB	0.305051
676	API5	CELF1	0.417724
677	API5	COMMD8	0.341078
678	API5	CPSF2	0.333495
679	API5	CTR9	0.438467
680	API5	DCTN4	0.333654
681	API5	DDX3X	0.459811
682	API5	DERL1	0.32248
683	API5	DNTTIP2	0.332441
684	API5	EIF3A	0.388574
685	API5	EMSY	0.396691
686	API5	EPG5	0.400766
687	API5	EPRS	0.340157
688	API5	ETF1	0.345708
689	API5	EXOC8	0.351192
690	API5	FAM120A	0.326126
691	API5	FAM208B	0.508129
692	API5	FBXO11	0.429016
693	API5	FOXJ3	0.341729
694	API5	G3BP2	0.459965
695	API5	GART	0.325517
696	API5	GOLGA3	0.437145
697	APOO	BOLA3	0.368221
698	APOOL	COQ5	0.336132
699	APOPT1	EIF3I	0.314113
700	ARAP1	C17orf62	0.300195
701	ARAP3	CCM2L	0.333083
702	ARAP3	CDH5	0.347048
703	ARCN1	CMTR2	0.300222
704	ARCN1	COPB1	0.418244
705	ARCN1	COPB2	0.371608
706	ARF4	GANAB	0.311158
707	ARFGEF2	DICER1	0.35697
708	ARFGEF2	EIF3A	0.476216
709	ARFGEF2	EIF5	0.329068
710	ARFGEF2	ENTPD4	0.380471
711	ARFGEF2	ETF1	0.358148
712	ARFIP2	DLG3	0.321108
713	ARGLU1	DIDO1	0.376338
714	ARHGAP11A	ASPM	0.532095
715	ARHGAP11A	AURKA	0.368669
716	ARHGAP11A	AURKB	0.32942
717	ARHGAP11A	BIRC5	0.351238
718	ARHGAP11A	BUB1B	0.414868
719	ARHGAP11A	CCNA2	0.493599
720	ARHGAP11A	CCNB2	0.354022
721	ARHGAP11A	CCNF	0.368572
722	ARHGAP11A	CDC20	0.384026
723	ARHGAP11A	CDCA3	0.352083
724	ARHGAP11A	CDCA5	0.338498
725	ARHGAP11A	CDCA8	0.507202
726	ARHGAP11A	CDK1	0.456503
727	ARHGAP11A	CENPE	0.360641
728	ARHGAP11A	CENPK	0.300347
729	ARHGAP11A	CENPW	0.383573
730	ARHGAP11A	CEP55	0.398531
731	ARHGAP11A	CHEK1	0.319041
732	ARHGAP11A	CKAP2	0.444191
733	ARHGAP11A	CKS2	0.437561
734	ARHGAP11A	DEPDC1	0.43863
735	ARHGAP11A	DLGAP5	0.488451
736	ARHGAP11A	E2F8	0.323944
737	ARHGAP11A	ERCC6L	0.381762
738	ARHGAP11A	ESPL1	0.533422
739	ARHGAP11A	EXO1	0.30931
740	ARHGAP11A	EZH2	0.313244
741	ARHGAP15	CD48	0.329572
742	ARHGAP21	FBXO11	0.306169
743	ARHGAP27	ELF1	0.345728
744	ARHGAP31	EBF1	0.348142
745	ARHGAP31	FZD4	0.306134
746	ARHGAP35	CCDC25	0.420858
747	ARHGAP35	CELF1	0.30639
748	ARHGAP35	CLASP1	0.321479
749	ARHGAP35	CLEC16A	0.301355
750	ARHGAP35	DCTN4	0.326515
751	ARHGAP35	DUSP16	0.327899
752	ARHGAP35	DYNC1LI2	0.548003
753	ARHGAP35	EIF3A	0.305082
754	ARHGAP35	FBXO11	0.36844
755	ARHGAP35	FBXW11	0.469528
756	ARHGAP35	FLT1	0.301405
757	ARHGAP35	FOXK2	0.312295
758	ARHGAP5	BDP1	0.351158
759	ARHGAP5	DLG1	0.357627
760	ARHGAP5	FCHO2	0.321291
761	ARHGEF1	ATP13A1	0.339352
762	ARHGEF10L	COPS7A	0.337238
763	ARHGEF10L	DCTN1	0.305265
764	ARHGEF15	CLEC14A	0.356984
765	ARHGEF15	ESAM	0.306102
766	ARHGEF16	CBLC	0.358187
767	ARHGEF16	ELMO3	0.483581
768	ARHGEF5	BAIAP2L1	0.320546
769	ARHGEF5	CCDC120	0.347555
770	ARHGEF5	ELMO3	0.376599
771	ARHGEF5	ESRP1	0.446517
772	ARHGEF5	FAM83F	0.305315
773	ARID1A	CDK12	0.348939
774	ARID1A	CHD8	0.303689
775	ARID1A	EP400	0.474139
776	ARID1A	GATAD2B	0.320752
777	ARID1B	DNMT3A	0.318547
778	ARID1B	EMSY	0.304759
779	ARID1B	EPC1	0.357865
780	ARID1B	GIGYF2	0.316423
781	ARID1B	GPATCH8	0.436478
782	ARID2	ATE1	0.327052
783	ARID2	BCLAF1	0.350498
784	ARID2	BROX	0.352138
785	ARID2	CTDSPL2	0.317791
786	ARID2	DDX17	0.419266
787	ARID2	DDX3X	0.378524
788	ARID2	EMSY	0.309376
789	ARID4A	ATF2	0.330852
790	ARID4B	ATF2	0.345148
791	ARID4B	BCLAF1	0.353863
792	ARID4B	BTAF1	0.348983
793	ARID4B	C5orf24	0.32266
794	ARID4B	DDX46	0.319215
795	ARL3	CBY1	0.307927
796	ARL3	CETN2	0.338506
797	ARL3	CFAP36	0.354458
798	ARL3	CLUAP1	0.313299
799	ARL5A	BIRC6	0.324601
800	ARL6IP6	GMCL1	0.341638
801	ARL8B	EIF5	0.342885
802	ARL8B	FBXO3	0.398554
803	ARMC9	FTO	0.33526
804	ARMCX1	ARMCX2	0.444478
805	ARMCX1	FUT10	0.350035
806	ARNT	ARRDC3	0.318179
807	ARNT	ATXN1L	0.41015
808	ARNT	BICD2	0.314305
809	ARNT	ELMSAN1	0.47576
810	ARNT	EPC1	0.312047
811	ARNT	FOXJ3	0.369181
812	ARPC1B	CYBA	0.343723
813	ARPC2	ARPC3	0.360448
814	ARPC3	ARPC4	0.442774
815	ARPC4	CDT1	0.301979
816	ARPC4	CFL1	0.46384
817	ARRB2	CARD9	0.371377
818	ARRDC3	BIRC6	0.364093
819	ARRDC3	CBFB	0.307947
820	ARRDC3	CTR9	0.327897
821	ARRDC3	DDX3X	0.478734
822	ARRDC3	EIF3A	0.306879
823	ARRDC3	EMSY	0.428846
824	ASB6	CDK9	0.312126
825	ASB6	GAS2L1	0.341466
826	ASF1B	CENPK	0.349063
827	ASF1B	CEP55	0.345536
828	ASF1B	DEPDC1	0.334725
829	ASF1B	E2F2	0.309124
830	ASF1B	FOXM1	0.502612
831	ASH1L	BRPF3	0.305699
832	ASH1L	CFAP97	0.312512
833	ASNA1	ATP5D	0.43725
834	ASNA1	ATP5J2	0.343739
835	ASNA1	AURKAIP1	0.455634
836	ASNA1	BCS1L	0.300829
837	ASNA1	BLOC1S1	0.453099
838	ASNA1	CISD1	0.346852
839	ASNA1	CLPP	0.327652
840	ASNA1	CLTB	0.337441
841	ASNA1	COA3	0.306445
842	ASNA1	COPS6	0.349519
843	ASNA1	COQ4	0.318204
844	ASNA1	COX14	0.34891
845	ASNA1	COX4I1	0.315785
846	ASNA1	COX6B1	0.397539
847	ASNA1	Csnk2b-Ly6g5b	0.324647
848	ASNA1	DHPS	0.373294
849	ASNA1	DNAJB6	0.362776
850	ASNA1	DNAJC11	0.423325
851	ASNA1	DOHH	0.310261
852	ASNA1	EDF1	0.38437
853	ASNA1	EMC6	0.512444
854	ASNA1	EMC8	0.382695
855	ASNA1	EPN1	0.341356
856	ASNA1	FAM96B	0.35015
857	ASNA1	FIBP	0.610545
858	ASPM	AURKA	0.33935
859	ASPM	AURKB	0.446397
860	ASPM	BIRC5	0.372747
861	ASPM	BUB1B	0.417264
862	ASPM	CCNA2	0.305443
863	ASPM	CCNB2	0.548971
864	ASPM	CCNF	0.306138
865	ASPM	CDC20	0.468151
866	ASPM	CDC6	0.335488
867	ASPM	CDCA3	0.456529
868	ASPM	CDCA5	0.393692
869	ASPM	CDCA8	0.314266
870	ASPM	CENPE	0.419069
871	ASPM	CENPF	0.427583
872	ASPM	CENPK	0.430535
873	ASPM	CENPW	0.311058
874	ASPM	CEP55	0.469211
875	ASPM	CKAP2	0.426941
876	ASPM	CKS2	0.333013
877	ASPM	DEPDC1	0.449726
878	ASPM	DLGAP5	0.601589
879	ASPM	E2F2	0.367665
880	ASPM	ECT2	0.571102
881	ASPM	ERCC6L	0.486709
882	ASPM	ESPL1	0.349782
883	ASPM	FOXM1	0.390341
884	ASXL2	CDK12	0.305926
885	ATAD1	C12orf29	0.350012
886	ATAD1	GART	0.51235
887	ATAD5	CAPZA1	0.316515
888	ATAT1	C5orf42	0.313752
889	ATAT1	CATSPERG	0.334668
890	ATAT1	DMTF1	0.353533
891	ATCAY	ERMN	0.334998
892	ATE1	FNIP1	0.369059
893	ATF2	BCLAF1	0.376401
894	ATF2	COG3	0.395695
895	ATF2	CTR9	0.325365
896	ATF2	DDX17	0.326
897	ATF2	DDX46	0.315694
898	ATF2	FAM91A1	0.386298
899	ATF6B	ATXN2L	0.331849
900	ATG10	C7orf61	0.335397
901	ATG13	DTX3	0.317562
902	ATG13	FAM134A	0.369505
903	ATG2B	CCDC25	0.314785
904	ATN1	CACNA1H	0.343594
905	ATN1	GPR173	0.351269
906	ATOX1	EBP	0.391333
907	ATP1A3	GAP43	0.34923
908	ATP2C1	DNM1L	0.321153
909	ATP5A1	ATP5B	0.575528
910	ATP5A1	ATP5F1	0.545675
911	ATP5A1	CHCHD3	0.321585
912	ATP5A1	COQ9	0.340682
913	ATP5A1	COX5A	0.608222
914	ATP5A1	CYC1	0.309084
915	ATP5A1	FH	0.389328
916	ATP5B	ATP5F1	0.553702
917	ATP5B	COX5A	0.509872
918	ATP5B	CYC1	0.337388
919	ATP5B	DLD	0.391687
920	ATP5D	ATP5G2	0.352916
921	ATP5D	ATP5J2	0.348171
922	ATP5D	C14orf2	0.362586
923	ATP5D	CHCHD2	0.413797
924	ATP5D	CLPP	0.366059
925	ATP5D	COQ4	0.340667
926	ATP5D	COX14	0.392954
927	ATP5D	COX4I1	0.575131
928	ATP5D	COX6B1	0.606394
929	ATP5D	D2HGDH	0.348493
930	ATP5D	DNAJC11	0.445979
931	ATP5D	ECH1	0.40688
932	ATP5D	EMC6	0.370847
933	ATP5D	EPN1	0.376694
934	ATP5D	ESRRA	0.342232
935	ATP5D	FAM195A	0.305347
936	ATP5D	FASTK	0.324376
937	ATP5D	FIBP	0.346272
938	ATP5F1	COX5A	0.533865
939	ATP5F1	FH	0.307576
940	ATP5G1	CYC1	0.445655
941	ATP5G2	ECH1	0.324103
942	ATP5J	ATP5J2	0.332484
943	ATP5J	EMC6	0.30007
944	ATP5J2	BOLA3	0.354516
945	ATP5J2	C14orf2	0.506926
946	ATP5J2	C19orf70	0.301809
947	ATP5J2	CHCHD2	0.3849
948	ATP5J2	COQ5	0.310745
949	ATP5J2	COX14	0.533958
950	ATP5J2	COX6B1	0.692353
951	ATP5J2	EMC6	0.448994
952	ATP5J2	ENY2	0.311525
953	ATP5J2	FAM195A	0.433256
954	ATP5J2	FAM96B	0.320206
955	ATP5J2	FIBP	0.323513
956	ATP5J2	GLRX3	0.397368
957	ATP5S	GNPAT	0.410549
958	ATP6V0B	COX8A	0.305348
959	ATP9B	EHMT2	0.324321
960	ATPAF2	BCS1L	0.327727
961	ATPAF2	DNAJC11	0.328306
962	ATPAF2	DRG2	0.301093
963	ATPAF2	EDF1	0.348437
964	ATRN	C3orf70	0.302131
965	ATRN	DDX17	0.369791
966	ATRN	DLC1	0.333582
967	ATRN	FAM120C	0.314482
968	ATRN	GLG1	0.302065
969	ATRX	BCLAF1	0.308809
970	ATRX	BDP1	0.324819
971	ATRX	BIRC8	0.301966
972	ATRX	C5orf24	0.516078
973	ATRX	DDX17	0.438211
974	ATRX	DDX3X	0.375771
975	ATRX	EMSY	0.344536
976	ATRX	FAM160B1	0.318521
977	ATRX	GNA13	0.377447
978	ATXN10	C11orf58	0.336658
979	ATXN10	ELP3	0.346823
980	ATXN10	GNPAT	0.329489
981	ATXN1L	ELMSAN1	0.306519
982	ATXN1L	FOXJ3	0.366613
983	ATXN1L	GLG1	0.304169
984	ATXN2	EIF4ENIF1	0.400475
985	ATXN7L3B	FAM234B	0.302044
986	AURKA	CCNB2	0.414189
987	AURKA	CCNF	0.343239
988	AURKA	CDCA3	0.347948
989	AURKA	CDCA5	0.37995
990	AURKA	CDK1	0.368492
991	AURKA	CENPE	0.349183
992	AURKA	CENPK	0.483478
993	AURKA	CENPW	0.309842
994	AURKA	CHEK1	0.314281
995	AURKA	CKAP2	0.364908
996	AURKA	CKAP2L	0.351069
997	AURKA	CKS2	0.447305
998	AURKA	DEPDC1	0.498259
999	AURKA	DLGAP5	0.564129
1000	AURKA	ESCO2	0.308881
1001	AURKA	FBXO5	0.302761
1002	AURKA	FOXM1	0.48317
1003	AURKAIP1	COA3	0.398443
1004	AURKAIP1	COPS6	0.300071
1005	AURKAIP1	EMC6	0.31613
1006	AURKAIP1	FAM96B	0.302302
1007	AURKAIP1	FIBP	0.35242
1008	AURKB	CCNB2	0.467599
1009	AURKB	CDC20	0.474943
1010	AURKB	CDC6	0.337042
1011	AURKB	CDCA3	0.501645
1012	AURKB	CDCA5	0.369453
1013	AURKB	CENPK	0.361758
1014	AURKB	CENPW	0.380788
1015	AURKB	CHEK1	0.307885
1016	AURKB	CKS2	0.443073
1017	AURKB	DEPDC1	0.402096
1018	AURKB	DLGAP5	0.48005
1019	AURKB	ESPL1	0.372379
1020	AURKB	FOXM1	0.613312
1021	AVPR1A	CLDN19	0.381191
1022	AXL	DCHS1	0.36706
1023	B3GAT1	DIRAS1	0.322798
1024	BACE2	EPHB3	0.319339
1025	BAIAP2L1	C1orf210	0.324981
1026	BATF	DOK2	0.314324
1027	BBS4	C16orf71	0.369921
1028	BBS4	CDKL4	0.323957
1029	BBS4	ERICH2	0.316466
1030	BBX	GNA13	0.317009
1031	BCAS4	CACNB3	0.369504
1032	BCCIP	ENY2	0.305085
1033	BCL10	ELF1	0.304839
1034	BCL2	FOXO3	0.305545
1035	BCL6B	CDH5	0.339777
1036	BCL7B	DCTN1	0.340199
1037	BCL7B	DMAP1	0.340399
1038	BCL7B	FLOT1	0.38562
1039	BCLAF1	BTAF1	0.561094
1040	BCLAF1	CDC27	0.370578
1041	BCLAF1	CHD9	0.30748
1042	BCLAF1	COG3	0.339622
1043	BCLAF1	CTR9	0.350131
1044	BCLAF1	DDX17	0.312871
1045	BCLAF1	DDX3X	0.313505
1046	BCLAF1	DDX46	0.331647
1047	BCLAF1	DENND6A	0.320114
1048	BCLAF1	DMXL1	0.397557
1049	BCS1L	CCT7	0.310174
1050	BCS1L	COX6B1	0.317225
1051	BCS1L	DNAJC11	0.346643
1052	BCS1L	EMC6	0.30776
1053	BCS1L	FAM96B	0.320077
1054	BCS1L	FIBP	0.330775
1055	BDP1	C5orf24	0.327694
1056	BDP1	CHD9	0.309667
1057	BEX5	CCDC181	0.317367
1058	BIN2	CD2	0.309815
1059	BIN2	CD53	0.46362
1060	BIN2	EVI2B	0.302742
1061	BIRC5	BUB1B	0.441167
1062	BIRC5	CCNA2	0.301587
1063	BIRC5	CCNB2	0.608456
1064	BIRC5	CDC20	0.503824
1065	BIRC5	CDCA3	0.588846
1066	BIRC5	CDCA5	0.440373
1067	BIRC5	CENPK	0.493811
1068	BIRC5	DLGAP5	0.576636
1069	BIRC5	ECT2	0.338136
1070	BIRC5	FOXM1	0.518202
1071	BIRC6	BROX	0.335224
1072	BIRC6	BTAF1	0.366512
1073	BIRC6	CEP76	0.403407
1074	BIRC6	COL4A3BP	0.315535
1075	BIRC6	CPSF2	0.315061
1076	BIRC6	CTR9	0.510907
1077	BIRC6	DDX17	0.311737
1078	BIRC6	DDX3X	0.486029
1079	BIRC6	DNTTIP2	0.310316
1080	BIRC6	EMSY	0.430794
1081	BIRC6	EPG5	0.325542
1082	BIRC6	FAM208B	0.404691
1083	BIRC6	FBXO11	0.316447
1084	BIRC6	FNIP1	0.3192
1085	BIRC6	G3BP2	0.368112
1086	BIRC8	FAM160B1	0.317403
1087	BIRC8	FRS2	0.337459
1088	BLOC1S1	DRAP1	0.326671
1089	BLOC1S1	DUS2	0.301799
1090	BLOC1S1	EMC8	0.420246
1091	BLOC1S1	FIBP	0.502011
1092	BLOC1S6	BROX	0.405931
1093	BLOC1S6	CASD1	0.332703
1094	BLOC1S6	DCTN4	0.391712
1095	BLOC1S6	DDX17	0.305123
1096	BLOC1S6	DDX3X	0.306542
1097	BLOC1S6	DNTTIP2	0.317331
1098	BLOC1S6	FBXO11	0.442498
1099	BLOC1S6	G3BP2	0.311963
1100	BOD1L1	DMTF1	0.408707
1101	BoLA DR-ALPHA	CD53	0.473616
1102	BOLA1	C12orf49	0.311384
1103	BOLA1	C7orf61	0.307048
1104	BOLA1	COA1	0.396575
1105	BOLA1	COQ7	0.331013
1106	BOLA3	C12orf73	0.33607
1107	BOLA3	C15orf61	0.325252
1108	BOLA3	EMC6	0.378772
1109	BOLA3	GLRX5	0.4494
1110	BORA	CEP78	0.398141
1111	BPTF	CHD6	0.359606
1112	BRD4	GATAD2B	0.323647
1113	BRIP1	E2F1	0.365063
1114	BROX	BTAF1	0.355282
1115	BROX	COL4A3BP	0.305032
1116	BROX	DDX17	0.40978
1117	BROX	DDX3X	0.464664
1118	BROX	DLG1	0.355324
1119	BROX	DMXL1	0.333764
1120	BROX	EPS15	0.300133
1121	BROX	EXOC8	0.400803
1122	BROX	FBXO11	0.52801
1123	BROX	G3BP2	0.345727
1124	BRWD1	C5orf22	0.322981
1125	BRWD1	CCDC66	0.321536
1126	bta-mir-2382	FAM131A	0.33107
1127	BTAF1	CEP76	0.307378
1128	BTAF1	CHD9	0.326974
1129	BTAF1	COG3	0.320799
1130	BTAF1	CTR9	0.398688
1131	BTAF1	DDX17	0.309697
1132	BTAF1	DDX3X	0.425471
1133	BTAF1	DDX46	0.300762
1134	BTAF1	DMXL1	0.327474
1135	BTAF1	EPG5	0.326809
1136	BTAF1	EXOC8	0.45666
1137	BTAF1	FAM208B	0.358346
1138	BTAF1	FBXO11	0.322022
1139	BTBD10	DCTN6	0.356881
1140	BTBD6	CLTB	0.416444
1141	BTBD6	GPC1	0.324009
1142	BTF3	EIF3E	0.313215
1143	BTF3	EIF3H	0.321539
1144	BTK	CD48	0.304151
1145	BTK	CD53	0.324612
1146	BUB1	BUB1B	0.412289
1147	BUB1	CCNA2	0.311457
1148	BUB1	CCNB1	0.307992
1149	BUB1	CDC6	0.345595
1150	BUB1	CDCA5	0.394785
1151	BUB1	CDCA8	0.347871
1152	BUB1	CENPE	0.493335
1153	BUB1	CENPF	0.323971
1154	BUB1	CEP55	0.440035
1155	BUB1	DEPDC1	0.305977
1156	BUB1	DLGAP5	0.365678
1157	BUB1	ESPL1	0.304175
1158	BUB1	FOXM1	0.300772
1159	BUB1B	CCNA2	0.3581
1160	BUB1B	CCNB2	0.49486
1161	BUB1B	CDC20	0.409457
1162	BUB1B	CDCA3	0.378885
1163	BUB1B	CDCA5	0.54796
1164	BUB1B	CDCA8	0.304004
1165	BUB1B	CENPE	0.395916
1166	BUB1B	CENPK	0.530529
1167	BUB1B	CEP55	0.370983
1168	BUB1B	DEPDC1	0.498503
1169	BUB1B	DLGAP5	0.581238
1170	BUB1B	ECT2	0.328718
1171	BUB1B	FOXM1	0.328727
1172	BZRAP1	DHX30	0.3106
1173	BZRAP1	DTX3	0.361409
1174	C10orf10	CCL14	0.365694
1175	C10orf35	EBPL	0.353757
1176	C10orf35	ELOF1	0.309558
1177	C10orf76	CNOT4	0.342686
1178	C10orf76	EXOC4	0.303173
1179	C10orf76	GPATCH8	0.324709
1180	C11orf16	CCDC65	0.307714
1181	C11orf16	CFAP43	0.322003
1182	C11orf58	CHURC1	0.331721
1183	C12orf29	GART	0.355791
1184	C12orf49	C15orf61	0.361609
1185	C12orf49	C7orf61	0.419471
1186	C12orf49	CDC123	0.307725
1187	C12orf49	CHCHD7	0.323686
1188	C12orf49	COA1	0.464305
1189	C12orf49	COQ7	0.30295
1190	C12orf49	DYNLL2	0.30209
1191	C12orf49	EDF1	0.322791
1192	C12orf49	EMC6	0.308235
1193	C12orf73	EMC6	0.300438
1194	C12orf73	FARSB	0.305304
1195	C14orf142	EFCAB2	0.330797
1196	C14orf2	C19orf70	0.333197
1197	C14orf2	CHCHD2	0.465074
1198	C14orf2	CISD1	0.312357
1199	C14orf2	COQ5	0.307427
1200	C14orf2	COX14	0.331995
1201	C14orf2	COX6B1	0.382611
1202	C14orf2	ECH1	0.30309
1203	C14orf2	EMC6	0.326214
1204	C14orf2	FAM195A	0.413631
1205	C14orf79	ERICH2	0.410401
1206	C15orf39	CTDSP1	0.302642
1207	C15orf40	CHTOP	0.358553
1208	C15orf40	COA1	0.329057
1209	C15orf61	COA1	0.308167
1210	C16orf46	C3orf67	0.332195
1211	C16orf5	C3orf18	0.347145
1212	C16orf62	FTO	0.302249
1213	C16orf70	CSNK2A1	0.322263
1214	C16orf70	FOXK2	0.379573
1215	C16orf70	GOLGA1	0.340281
1216	C17orf62	C19orf66	0.320435
1217	C19orf54	DCTN1	0.315593
1218	C19orf54	DYNLL2	0.300253
1219	C19orf54	ELP3	0.351088
1220	C1orf116	FAM83B	0.401421
1221	C1orf122	DYNLRB1	0.315926
1222	C1orf210	DNAJC3	0.372893
1223	C1orf210	DSG2	0.389809
1224	C1orf210	GALK2	0.322806
1225	C1orf210	GOLPH3L	0.337691
1226	C1QA	C1QB	0.455744
1227	C1QA	C1QC	0.727529
1228	C1QB	C1QC	0.710998
1229	C1QB	CD86	0.328632
1230	C1QBP	DNAJC11	0.472734
1231	C1QBP	FAM96B	0.314476
1232	C20orf96	ERICH2	0.362949
1233	C25H16ORF13	COPE	0.324252
1234	C2CD5	CEP70	0.390985
1235	C2CD5	DMTF1	0.404811
1236	C2orf50	GAS2L2	0.551082
1237	C2orf81	CCDC65	0.348794
1238	C3AR1	CD86	0.344543
1239	C3orf18	DMAP1	0.354103
1240	C3orf18	FAM131A	0.336306
1241	C3orf22	CCDC96	0.326528
1242	C3orf58	CMTR2	0.311281
1243	C3orf70	CHD6	0.335637
1244	C5orf22	CCDC66	0.382384
1245	C5orf24	CHD9	0.434525
1246	C5orf24	DDX17	0.439117
1247	C5orf24	DDX3X	0.344489
1248	C7orf50	CXXC1	0.306821
1249	C7orf61	CAMLG	0.316441
1250	C7orf61	CHCHD1	0.324041
1251	C7orf61	COA1	0.329479
1252	C7orf61	DNAJC7	0.349468
1253	C7orf61	DYNLL2	0.309365
1254	C7orf61	EXOSC9	0.359314
1255	C8orf37	DSTYK	0.323686
1256	C9orf24	DNALI1	0.392333
1257	C9orf69	FLOT1	0.312136
1258	C9orf69	GMCL1	0.34402
1259	CACNA2D2	CNKSR2	0.504319
1260	CACNA2D3	CNKSR2	0.309719
1261	CAD	CUL7	0.320301
1262	CAD	CUL9	0.303233
1263	CADPS	DSCAM	0.453314
1264	CALM2	CALM3	0.699807
1265	CAMK2N2	DSCAM	0.369376
1266	CAMLG	CHCHD1	0.536024
1267	CAMSAP2	DYNC1LI2	0.336786
1268	CAMSAP3	DGKQ	0.331667
1269	CAMSAP3	DOLPP1	0.303782
1270	CAPN5	ERGIC1	0.349299
1271	CAPN7	CTR9	0.318986
1272	CAPS2	CDKL4	0.439213
1273	CAPS2	GPR135	0.330734
1274	CAPZA1	CASP8	0.388331
1275	CAPZA1	DEPDC1	0.339727
1276	CARD6	CMTM6	0.312636
1277	CARD9	CSF1R	0.368657
1278	CARD9	FCER1G	0.368496
1279	CASC1	CCDC65	0.334936
1280	CASC1	EFHC1	0.334224
1281	CASD1	DOPEY1	0.30983
1282	CASP4	CASP8	0.30099
1283	CASP8	ELF1	0.339622
1284	CASP8	ERAP1	0.328184
1285	CASP9	CDK20	0.352705
1286	CATIP	CFAP45	0.334035
1287	CAV1	EHD2	0.333572
1288	CBFA2T2	GLTSCR1L	0.329302
1289	CBFB	CTR9	0.314721
1290	CBLC	ELMO3	0.334904
1291	CC2D2A	FUT10	0.324754
1292	CCAR2	CNOT3	0.405771
1293	CCAR2	CUL9	0.434447
1294	CCAR2	EWSR1	0.401319
1295	CCDC124	DUS2	0.304381
1296	CCDC124	EDF1	0.301937
1297	CCDC124	FIS1	0.371213
1298	CCDC153	DYDC2	0.433015
1299	CCDC160	FRMPD1	0.392643
1300	CCDC17	DTX3	0.389298
1301	CCDC17	DYDC2	0.370778
1302	CCDC17	GAL3ST4	0.427481
1303	CCDC189	GAS8	0.313349
1304	CCDC25	CELF1	0.304244
1305	CCDC25	ETF1	0.310702
1306	CCDC25	FBXO11	0.323488
1307	CCDC25	GOLGA1	0.367465
1308	CCDC61	CXXC1	0.30079
1309	CCDC65	CFAP100	0.316938
1310	CCDC66	DNAJC24	0.335181
1311	CCDC77	CLK1	0.321148
1312	CCDC78	DYDC2	0.302536
1313	CCDC82	FBXO4	0.303656
1314	CCDC96	CHST8	0.318637
1315	CCDC97	FBRS	0.323599
1316	CCL27	FAM133A	0.346916
1317	CCL5	CD2	0.397232
1318	CCL5	CD3E	0.529481
1319	CCM2L	CDH5	0.322831
1320	CCNA2	CCNB2	0.36316
1321	CCNA2	CCNF	0.363302
1322	CCNA2	CDC20	0.310663
1323	CCNA2	CDC25C	0.306933
1324	CCNA2	CDC6	0.313336
1325	CCNA2	CDCA5	0.418592
1326	CCNA2	CDK1	0.308648
1327	CCNA2	CENPK	0.466045
1328	CCNA2	CHEK1	0.371127
1329	CCNA2	DEPDC1	0.410658
1330	CCNA2	DLGAP5	0.452442
1331	CCNA2	ERCC6L	0.301808
1332	CCNA2	ESPL1	0.392228
1333	CCNA2	FOXM1	0.524661
1334	CCNB1	CDK1	0.345624
1335	CCNB1	CENPK	0.300241
1336	CCNB1	CKAP2	0.372323
1337	CCNB1	FBXO5	0.341422
1338	CCNB1	FOXM1	0.446424
1339	CCNB2	CDC20	0.492607
1340	CCNB2	CDC6	0.344048
1341	CCNB2	CDCA3	0.489861
1342	CCNB2	CDCA5	0.516122
1343	CCNB2	CDCA8	0.336574
1344	CCNB2	CENPK	0.398443
1345	CCNB2	CENPW	0.344988
1346	CCNB2	CHEK1	0.39013
1347	CCNB2	CKS2	0.451757
1348	CCNB2	DEPDC1	0.365854
1349	CCNB2	DLGAP5	0.662703
1350	CCNB2	E2F8	0.469608
1351	CCNB2	ESPL1	0.414393
1352	CCNB2	FOXM1	0.315899
1353	CCNF	CDK1	0.356554
1354	CCNF	CENPK	0.338022
1355	CCNF	CENPW	0.362422
1356	CCNF	CHEK1	0.40172
1357	CCNF	CKAP2	0.389044
1358	CCNF	DLGAP5	0.357695
1359	CCNF	DTL	0.310877
1360	CCNF	ESPL1	0.355382
1361	CCNF	FOXM1	0.352098
1362	CCNJ	GOLGA3	0.375331
1363	CCNL2	CLK2	0.382566
1364	CCNT1	EPG5	0.311205
1365	CCNYL1	ETF1	0.33224
1366	CCPG1	CWF19L2	0.328526
1367	CCSMST1	CHCHD1	0.321156
1368	CCSMST1	CHCHD7	0.36631
1369	CCSMST1	COQ7	0.307583
1370	CCSMST1	FASTK	0.329881
1371	CCT6A	CSNK2A1	0.408451
1372	CCT6A	ETF1	0.303901
1373	CCT7	CMTM6	0.309641
1374	CD2	CD3E	0.509645
1375	CD2	CD48	0.364194
1376	CD2	CXCR3	0.316943
1377	CD2	CXCR6	0.314735
1378	CD27	CD79A	0.541721
1379	CD2AP	FAM91A1	0.346227
1380	CD300LG	CLEC14A	0.396356
1381	CD300LG	GJA4	0.448275
1382	CD34	CRISPLD2	0.338819
1383	CD37	CORO1A	0.302761
1384	CD3D	GFI1	0.388683
1385	CD3E	CD48	0.325628
1386	CD3E	CD69	0.330851
1387	CD3E	GFI1	0.422736
1388	CD48	CD53	0.343533
1389	CD48	CD69	0.405181
1390	CD53	CLEC6A	0.302823
1391	CD53	DOCK2	0.315545
1392	CD53	EVI2B	0.377139
1393	CD63	COPZ2	0.320947
1394	CD99L2	CHMP7	0.31136
1395	CDC20	CDC6	0.304975
1396	CDC20	CDCA3	0.630099
1397	CDC20	CDCA5	0.441252
1398	CDC20	CENPK	0.396702
1399	CDC20	CKS2	0.381072
1400	CDC20	DEPDC1	0.385097
1401	CDC20	DLGAP5	0.558188
1402	CDC20	ECT2	0.329589
1403	CDC20	ESPL1	0.36837
1404	CDC20	FOXM1	0.566186
1405	CDC25C	CENPK	0.342943
1406	CDC25C	ESPL1	0.316667
1407	CDC42BPA	DYNC1LI2	0.307553
1408	CDC42BPB	GNA12	0.343124
1409	CDC42BPG	ELMO3	0.348054
1410	CDC6	CDCA3	0.387534
1411	CDC6	CDCA5	0.361868
1412	CDC6	CENPK	0.447471
1413	CDC6	DLGAP5	0.516489
1414	CDC6	FOXM1	0.535605
1415	CDC73	CPSF2	0.300708
1416	CDC73	EIF3A	0.339832
1417	CDC73	FBXO28	0.318802
1418	CDCA3	CDCA5	0.448997
1419	CDCA3	CDCA8	0.516429
1420	CDCA3	CENPK	0.44494
1421	CDCA3	CENPW	0.37341
1422	CDCA3	CKAP2	0.363281
1423	CDCA3	DEPDC1	0.366293
1424	CDCA3	DLGAP5	0.644817
1425	CDCA3	ESPL1	0.315672
1426	CDCA3	FOXM1	0.54404
1427	CDCA5	CDK1	0.445037
1428	CDCA5	CENPE	0.464958
1429	CDCA5	CENPK	0.406585
1430	CDCA5	CENPW	0.477232
1431	CDCA5	CHEK1	0.450363
1432	CDCA5	CKAP2	0.334419
1433	CDCA5	CKAP2L	0.301406
1434	CDCA5	CKS2	0.482689
1435	CDCA5	DLGAP5	0.457298
1436	CDCA5	ERCC6L	0.321896
1437	CDCA5	ESPL1	0.594696
1438	CDCA5	FBXO5	0.320723
1439	CDCA5	FOXM1	0.43991
1440	CDCA8	CENPK	0.443369
1441	CDCA8	CEP55	0.33724
1442	CDCA8	DEPDC1	0.356748
1443	CDCA8	E2F2	0.335136
1444	CDCA8	FOXM1	0.630486
1445	CDCP1	CDH1	0.304655
1446	CDCP1	ESRP1	0.318645
1447	CDCP1	FRRS1	0.385602
1448	CDH1	CGN	0.311919
1449	CDH1	ESRP1	0.425409
1450	CDH22	CNKSR2	0.345857
1451	CDH5	CXorf36	0.316205
1452	CDH5	FZD4	0.445309
1453	CDK1	CENPE	0.326185
1454	CDK1	CENPK	0.323588
1455	CDK1	CEP55	0.322333
1456	CDK1	CHEK1	0.371426
1457	CDK1	CKAP2	0.388227
1458	CDK1	CKAP2L	0.364576
1459	CDK1	CKS2	0.385245
1460	CDK1	DEPDC1	0.417714
1461	CDK1	DLGAP5	0.475405
1462	CDK1	ESPL1	0.347696
1463	CDK1	FBXO5	0.443021
1464	CDK1	FOXM1	0.38152
1465	CDK10	CDK5RAP3	0.328458
1466	CDK12	CDK13	0.310697
1467	CDK13	CTR9	0.345594
1468	CDK13	DDX46	0.309422
1469	CDK13	DENND4C	0.346867
1470	CDK13	ELF2	0.302719
1471	CDK20	CLUAP1	0.310374
1472	CDKL4	CETN2	0.368256
1473	CDT1	FOXM1	0.34914
1474	CDT1	GINS2	0.307887
1475	CELF1	DCTN4	0.359461
1476	CELF1	EIF3A	0.36079
1477	CELF1	FBXW11	0.303806
1478	CELF1	FOXJ3	0.3114
1479	CELF1	GART	0.362248
1480	CENPE	CENPK	0.322676
1481	CENPE	CEP55	0.41371
1482	CENPE	CKAP2	0.358701
1483	CENPE	CKAP2L	0.337495
1484	CENPE	CKS2	0.356038
1485	CENPE	DEPDC1	0.524637
1486	CENPE	DEPDC1B	0.315048
1487	CENPE	DLGAP5	0.481345
1488	CENPE	E2F8	0.339843
1489	CENPE	ERCC6L	0.321628
1490	CENPE	ESCO2	0.326304
1491	CENPE	ESPL1	0.403236
1492	CENPE	FBXO5	0.304546
1493	CENPF	CENPK	0.305871
1494	CENPF	CEP55	0.45046
1495	CENPF	CKAP2	0.300097
1496	CENPF	DEPDC1	0.485854
1497	CENPF	DLGAP5	0.321557
1498	CENPF	E2F8	0.313313
1499	CENPK	CENPW	0.362096
1500	CENPK	CHEK1	0.381933
1501	CENPK	CKAP2	0.489278
1502	CENPK	CKAP2L	0.354721
1503	CENPK	CKS2	0.412551
1504	CENPK	DEPDC1	0.326884
1505	CENPK	DIAPH3	0.329933
1506	CENPK	DLGAP5	0.378202
1507	CENPK	DTL	0.376945
1508	CENPK	E2F1	0.33872
1509	CENPK	ECT2	0.412734
1510	CENPK	ESCO2	0.324738
1511	CENPK	ESPL1	0.337057
1512	CENPK	EZH2	0.321461
1513	CENPK	FBXO5	0.403647
1514	CENPK	FOXM1	0.47114
1515	CENPW	CHEK1	0.44078
1516	CENPW	CKAP2	0.591734
1517	CENPW	CKS2	0.360714
1518	CENPW	DEPDC1	0.357913
1519	CENPW	DLGAP5	0.332511
1520	CENPW	FOXM1	0.362954
1521	CEP112	CLUAP1	0.301423
1522	CEP126	DYDC2	0.32771
1523	CEP131	DTX3	0.400089
1524	CEP164	CUL7	0.322528
1525	CEP164	FUT10	0.304462
1526	CEP164	GPR173	0.330994
1527	CEP170B	DGKQ	0.320132
1528	CEP55	CKAP2	0.394824
1529	CEP55	DEPDC1	0.398075
1530	CEP55	DLGAP5	0.392188
1531	CEP55	ESPL1	0.36238
1532	CEP55	EXO1	0.315219
1533	CEP76	CTR9	0.336743
1534	CEP76	DDX3X	0.334937
1535	CEP76	FAM120A	0.312442
1536	CFLAR	CMTM6	0.328701
1537	CHAF1B	E2F1	0.380102
1538	CHCHD1	COX6C	0.324902
1539	CHCHD1	Csnk2b-Ly6g5b	0.316794
1540	CHCHD1	EMC6	0.351153
1541	CHCHD2	COX14	0.40794
1542	CHCHD2	COX4I1	0.313013
1543	CHCHD2	COX6B1	0.370069
1544	CHCHD2	ESRRA	0.331712
1545	CHCHD2	FAM195A	0.391855
1546	CHCHD3	FH	0.331512
1547	CHCHD7	COQ7	0.552119
1548	CHCHD7	DHPS	0.30006
1549	CHCHD7	DNAJB6	0.300245
1550	CHCHD7	DYNLL2	0.33359
1551	CHCHD7	EMC6	0.444464
1552	CHD3	EHMT2	0.300579
1553	CHD6	CRAMP1	0.33845
1554	CHD6	DIDO1	0.365085
1555	CHD9	DDX17	0.352483
1556	CHD9	DDX3X	0.341202
1557	CHEK1	CKAP2	0.470686
1558	CHEK1	CKAP2L	0.316553
1559	CHEK1	CKS2	0.372542
1560	CHEK1	ERCC6L	0.324445
1561	CHEK1	ESPL1	0.32718
1562	CHEK1	EZH2	0.301245
1563	CHEK1	FBXO5	0.313726
1564	CHEK1	FOXM1	0.391253
1565	CHEK1	GINS2	0.483995
1566	CHERP	FBRS	0.348717
1567	CHERP	FZR1	0.307302
1568	CHMP2A	COPE	0.334514
1569	CHMP6	DDX56	0.317793
1570	CHMP7	DCTN1	0.339209
1571	CHMP7	FAN1	0.313555
1572	CHMP7	FLOT1	0.454299
1573	CHPF	CTSF	0.305828
1574	CHPF	DTX3	0.305195
1575	CHPF2	GBA	0.30788
1576	CHST14	CNPY4	0.304592
1577	CHST14	EFEMP2	0.322132
1578	CHST14	EXT2	0.321961
1579	CHST14	FAM109B	0.442805
1580	CHST14	FKBP7	0.328126
1581	CHTF8	GPR108	0.393061
1582	CHTOP	DNAJB2	0.314896
1583	CINP	EIF3G	0.318291
1584	CISD1	COQ5	0.469932
1585	CISD1	ECH1	0.345298
1586	CISD1	ESRRA	0.357144
1587	CKAP2	CKAP2L	0.403499
1588	CKAP2	CKS2	0.386164
1589	CKAP2	DDIAS	0.320575
1590	CKAP2	DLGAP5	0.424965
1591	CKAP2	ESCO2	0.304212
1592	CKAP2	ESPL1	0.435617
1593	CKAP2	EZH2	0.387785
1594	CKAP2	FBXO5	0.418951
1595	CKAP2	FOXM1	0.420985
1596	CKAP2	GINS2	0.307679
1597	CKAP2L	CKS2	0.377412
1598	CKAP2L	DTL	0.333075
1599	CKAP2L	FBXO5	0.377631
1600	CKAP2L	FOXM1	0.391277
1601	CKAP5	DSTYK	0.337362
1602	CKAP5	DYNC1LI2	0.34132
1603	CKAP5	EPS15	0.392934
1604	CKAP5	FBXO11	0.318508
1605	CKAP5	FOXK2	0.356715
1606	CKS2	DEPDC1	0.51656
1607	CKS2	DLGAP5	0.607565
1608	CKS2	E2F8	0.328867
1609	CKS2	ESPL1	0.444227
1610	CKS2	FOXM1	0.452208
1611	CLASP1	DCTN4	0.526823
1612	CLASP1	DST	0.358992
1613	CLASP1	DSTYK	0.343136
1614	CLASP1	FBXO11	0.342077
1615	CLASP1	FBXW11	0.457871
1616	CLASP1	GPATCH8	0.308211
1617	CLDN7	DSG2	0.430391
1618	CLDN7	EPCAM	0.413771
1619	CLDN7	GOLPH3L	0.391287
1620	CLEC14A	ESAM	0.316911
1621	CLEC16A	DYNC1LI2	0.307959
1622	CLEC16A	FOXK2	0.302716
1623	CLEC2L	CPNE6	0.402262
1624	CLIP2	DDX31	0.307101
1625	CLIP3	DLG4	0.316685
1626	CLPP	COQ4	0.308554
1627	CLPP	DNAJC11	0.31305
1628	CLPP	EDF1	0.312539
1629	CLPP	EMC6	0.36537
1630	CLPP	EPN1	0.386178
1631	CLPP	FIBP	0.324672
1632	CLPP	GPAT4	0.332472
1633	CLPTM1L	GPR108	0.427801
1634	CLSPN	DEPDC1	0.304026
1635	CLTA	ERGIC3	0.405345
1636	CLUAP1	CPQ	0.334177
1637	CLUAP1	DYNC2LI1	0.346062
1638	CLUAP1	EFCAB7	0.456611
1639	CLUAP1	FUT10	0.300328
1640	CLYBL	COQ5	0.333212
1641	CMTM6	DRAP1	0.308643
1642	CMTM6	GMCL1	0.332597
1643	CMTR2	COPB1	0.34961
1644	CMTR2	FNDC3A	0.356969
1645	CNKSR2	DIRAS1	0.305134
1646	CNOT3	CPSF1	0.347505
1647	CNOT3	CUL9	0.322429
1648	CNOT3	EWSR1	0.307976
1649	CNOT3	FBRS	0.369414
1650	CNOT4	DCAF5	0.377234
1651	CNOT4	DCTN4	0.348304
1652	CNOT4	GBF1	0.319393
1653	CNOT4	GIGYF2	0.338102
1654	CNOT4	GPATCH8	0.365226
1655	CNOT6	DHFR	0.331834
1656	CNPY4	GLB1L	0.371745
1657	COA1	COA5	0.304756
1658	COA1	COQ7	0.424719
1659	COA1	ELP3	0.345474
1660	COA3	CYC1	0.31172
1661	COG3	CTR9	0.347641
1662	COG3	DDX46	0.342735
1663	COG3	FNDC3A	0.43047
1664	COG3	FNDC3B	0.402001
1665	COG5	DCTN4	0.311934
1666	COG5	G3BP2	0.322059
1667	COG6	DNAJC24	0.308563
1668	COL1A1	COL1A2	0.759695
1669	COL4A1	COL4A2	0.674886
1670	COL4A3BP	DDX17	0.325203
1671	COL4A3BP	DDX3X	0.368949
1672	COL4A3BP	FNIP1	0.500445
1673	COL5A1	COL5A2	0.308762
1674	COL5A1	COL6A3	0.394959
1675	COLEC12	FSTL1	0.314372
1676	COPS3	COPS5	0.336416
1677	COPS3	DCTN3	0.362176
1678	COPS6	DCTN3	0.444862
1679	COPS6	DHPS	0.30457
1680	COPS6	EMC8	0.315685
1681	COPS6	FIBP	0.452547
1682	COPS6	FKBP3	0.316853
1683	COPS7A	CXXC5	0.339854
1684	COPS7A	DCTN1	0.349967
1685	COPS7A	DYNLL2	0.324823
1686	COPS7A	EDF1	0.372237
1687	COPS8	DCAF6	0.369566
1688	COPS8	GNPAT	0.307824
1689	COQ5	COX14	0.320048
1690	COQ5	COX6B1	0.330908
1691	COQ5	DNAJC11	0.420392
1692	COQ5	ECH1	0.454701
1693	COQ5	ESRRA	0.340046
1694	COQ5	FAM96B	0.35466
1695	COQ5	GLRX5	0.316706
1696	COQ7	DYNLL2	0.3084
1697	COQ7	ELP3	0.301783
1698	COQ7	EMC6	0.319612
1699	COX14	COX6B1	0.544955
1700	COX14	ECH1	0.300584
1701	COX14	EIF3I	0.322391
1702	COX14	EMC6	0.38176
1703	COX14	EMC8	0.374096
1704	COX14	FAM195A	0.385321
1705	COX14	FAM96B	0.34642
1706	COX14	FIBP	0.346839
1707	COX15	GART	0.393049
1708	COX4I1	COX6B1	0.430451
1709	COX5A	CYC1	0.442606
1710	COX6A2	DHRS7C	0.506048
1711	COX6B1	DNAJC11	0.431223
1712	COX6B1	EMC6	0.4109
1713	COX6B1	FAM195A	0.414796
1714	COX6B1	FAM96B	0.385966
1715	COX6B1	FIBP	0.358904
1716	COX6B1	GLRX3	0.316653
1717	COX6B1	GLRX5	0.300235
1718	COX8A	GIPC1	0.323872
1719	CPEB4	FBXO3	0.334512
1720	CPQ	GLB1L	0.370678
1721	CPSF1	CUL9	0.320746
1722	CPSF1	CXXC1	0.319841
1723	CPSF2	DPY19L4	0.371656
1724	CPXM1	FAM109B	0.408514
1725	CREB3L2	FAM114A1	0.396616
1726	CREBBP	EPC1	0.371694
1727	CREBBP	GIGYF2	0.311055
1728	CRELD2	DNAJB11	0.331687
1729	CRELD2	FKBP11	0.314476
1730	CRIM1	DDX17	0.435947
1731	CRIM1	DDX3X	0.389465
1732	CRIM1	EMSY	0.352299
1733	CRIM1	FOXO3	0.328229
1734	CRIM1	GLTSCR1L	0.311551
1735	CRTAP	FAM109B	0.341849
1736	CRTAP	FKBP9	0.313657
1737	CSK	EFHD2	0.336633
1738	CSNK2A1	EIF2S1	0.327642
1739	CSNK2A1	EIF3A	0.399864
1740	CSNK2A1	ETF1	0.423766
1741	CSNK2A1	FOXK2	0.3201
1742	CSNK2A1	G3BP1	0.37915
1743	Csnk2b-Ly6g5b	GLRX3	0.300655
1744	CTDSPL2	DENND6A	0.328677
1745	CTNNA1	DOCK1	0.307639
1746	CTNND1	EFNB1	0.3299
1747	CTNND1	F11R	0.327199
1748	CTR9	DDX3X	0.362149
1749	CTR9	DDX46	0.315647
1750	CTR9	DENND4C	0.314347
1751	CTR9	EXOC8	0.333847
1752	CTR9	FAM120A	0.315331
1753	CTR9	FAM208B	0.32773
1754	CTSH	FLT3LG	0.333111
1755	CUEDC1	FASTK	0.350463
1756	CUEDC2	DRAP1	0.414525
1757	CUEDC2	ERI3	0.37596
1758	CXXC1	FAM193B	0.322823
1759	CXXC5	DCTN1	0.309125
1760	CXXC5	DNAJB2	0.326554
1761	CXXC5	DYNLL2	0.395448
1762	CYC1	ECSIT	0.417003
1763	CYHR1	DCTN1	0.352789
1764	CYHR1	DRG2	0.321086
1765	CYHR1	EDF1	0.336667
1766	CYHR1	EMC6	0.338294
1767	CYHR1	EPN1	0.323761
1768	CYHR1	FARSA	0.35908
1769	CYHR1	FIBP	0.336642
1770	CYTH1	EPS15	0.400814
1771	D2HGDH	DNAJC11	0.405433
1772	D2HGDH	ECH1	0.315229
1773	D2HGDH	FASTK	0.305816
1774	DBN1	DTX3	0.349906
1775	DBN1	FAM13C	0.312599
1776	DBN1	GAL3ST4	0.393001
1777	DBP	FAM134A	0.406069
1778	DCAF5	EXOC4	0.30822
1779	DCAF5	GPATCH8	0.333224
1780	DCTN1	DNAJB2	0.358653
1781	DCTN1	ELP3	0.332838
1782	DCTN4	DDX17	0.322787
1783	DCTN4	DDX3X	0.378517
1784	DCTN4	DNTTIP2	0.3034
1785	DCTN4	DYNC1LI2	0.341119
1786	DCTN4	EMSY	0.424466
1787	DCTN4	EXOC4	0.305563
1788	DCTN4	FBXO11	0.549873
1789	DCTN4	FBXW11	0.434999
1790	DCTN4	FOXJ3	0.301091
1791	DCTN4	G3BP2	0.477104
1792	DCTN4	GLTSCR1L	0.303017
1793	DCTN4	GOLGA1	0.301145
1794	DCTN4	GOLGA3	0.395285
1795	DCUN1D1	FYTTD1	0.333252
1796	DDX1	GNPAT	0.368013
1797	DDX17	DDX3X	0.607329
1798	DDX17	DYRK1A	0.488013
1799	DDX17	EMSY	0.479358
1800	DDX17	EP400	0.446746
1801	DDX17	EPG5	0.385106
1802	DDX17	FAM120A	0.317424
1803	DDX17	FBXO11	0.481035
1804	DDX17	FOXJ3	0.341267
1805	DDX17	FOXO3	0.466369
1806	DDX17	G3BP2	0.306669
1807	DDX17	GLG1	0.368162
1808	DDX17	GLTSCR1L	0.510514
1809	DDX17	GNA13	0.435406
1810	DDX17	GOLGA3	0.305448
1811	DDX31	FKBP9	0.41807
1812	DDX39B	FANCG	0.333549
1813	DDX3X	DNTTIP2	0.379986
1814	DDX3X	DYRK1A	0.366291
1815	DDX3X	EIF3A	0.333348
1816	DDX3X	EMSY	0.490645
1817	DDX3X	EP400	0.397005
1818	DDX3X	EPG5	0.345942
1819	DDX3X	EXOC8	0.420351
1820	DDX3X	FAM120A	0.316476
1821	DDX3X	FAM160B1	0.330986
1822	DDX3X	FAM208B	0.432737
1823	DDX3X	FBXO11	0.528128
1824	DDX3X	FNIP1	0.342508
1825	DDX3X	FOXJ3	0.322728
1826	DDX3X	FOXO3	0.317504
1827	DDX3X	G3BP2	0.456195
1828	DDX3X	GNA13	0.391256
1829	DDX3X	GOLGA3	0.342939
1830	DDX42	EPC1	0.326165
1831	DDX46	DENND4C	0.412135
1832	DDX46	FAM91A1	0.356325
1833	DDX56	DNAJC11	0.313624
1834	DDX56	FARSA	0.375352
1835	DDX56	FIBP	0.318969
1836	DENND4A	DMXL1	0.352626
1837	DENND4B	DGKD	0.358627
1838	DENND4C	FAM120A	0.406267
1839	DENND6A	FAM120A	0.353086
1840	DEPDC1	DEPDC1B	0.307831
1841	DEPDC1	DLGAP5	0.528599
1842	DEPDC1	DTL	0.349388
1843	DEPDC1	E2F8	0.42705
1844	DEPDC1	ECT2	0.436177
1845	DEPDC1	ERCC6L	0.34859
1846	DEPDC1	ESCO2	0.4727
1847	DEPDC1	ESPL1	0.524739
1848	DEPDC1	FOXM1	0.331187
1849	DEPDC1B	DLGAP5	0.373166
1850	DHPS	DNAJB6	0.37373
1851	DHPS	EMC6	0.354553
1852	DHPS	FIBP	0.385772
1853	DHRS13	GIPC1	0.310273
1854	DHTKD1	GOLGA3	0.357541
1855	DHX29	ERGIC2	0.315205
1856	DHX30	DTX3	0.313269
1857	DHX30	EHMT2	0.300057
1858	DHX30	GDI1	0.343714
1859	DHX33	FAM120A	0.325687
1860	DHX33	GLG1	0.304612
1861	DHX34	EHMT2	0.328459
1862	DICER1	EIF3A	0.336409
1863	DIMT1	ELP3	0.407729
1864	DLC1	EMSY	0.364837
1865	DLEC1	DYDC2	0.602722
1866	DLG1	FBXO11	0.338996
1867	DLG4	FUT10	0.313661
1868	DLGAP5	E2F2	0.319466
1869	DLGAP5	E2F8	0.505682
1870	DLGAP5	ECT2	0.4328
1871	DLGAP5	ESCO2	0.432619
1872	DLGAP5	ESPL1	0.503692
1873	DLGAP5	EXO1	0.343255
1874	DLGAP5	FAM64A	0.306324
1875	DLGAP5	FOXM1	0.401623
1876	DMAP1	DRAP1	0.385769
1877	DMAP1	FIS1	0.326681
1878	DMAP1	FLOT1	0.364403
1879	DMTF1	GMEB1	0.309523
1880	DMXL1	EXOC8	0.333181
1881	DNAJB2	ELP3	0.354804
1882	DNAJB6	EMC6	0.411974
1883	DNAJB6	ENSA	0.336282
1884	DNAJB6	FAM96B	0.302407
1885	DNAJB6	FARSA	0.351043
1886	DNAJB6	FIBP	0.317971
1887	DNAJC11	ECH1	0.340203
1888	DNAJC11	EMC6	0.412388
1889	DNAJC11	EPN1	0.308414
1890	DNAJC11	FAM96B	0.424861
1891	DNAJC11	FARSA	0.39793
1892	DNAJC11	FIBP	0.406502
1893	DNAJC11	GLRX5	0.414603
1894	DNMT3A	EMSY	0.341064
1895	DNMT3A	EPS15	0.339671
1896	DNMT3A	FAM208B	0.31509
1897	DNMT3A	FBXO11	0.312995
1898	DNMT3A	G3BP2	0.33377
1899	DNMT3A	GPATCH8	0.39429
1900	DNTTIP2	EMSY	0.300822
1901	DNTTIP2	EPS15	0.309428
1902	DNTTIP2	FBXO11	0.394444
1903	DNTTIP2	FBXW11	0.31284
1904	DOHH	EPN1	0.33536
1905	DOK2	GMFG	0.360776
1906	DPF1	DSCAML1	0.389226
1907	DRAP1	DUS2	0.380655
1908	DRAP1	EDF1	0.301257
1909	DRAP1	ERI3	0.311403
1910	DRAP1	FIBP	0.311863
1911	DRG2	EDF1	0.300514
1912	DRG2	EMC6	0.333775
1913	DSCAM	GAP43	0.423543
1914	DSG2	GOLPH3L	0.351176
1915	DSP	ESRP2	0.328416
1916	DST	FLT1	0.33939
1917	DTL	ESCO2	0.329207
1918	DTX3	GAL3ST4	0.312909
1919	DUS2	EDF1	0.367618
1920	DUS2	FIBP	0.37726
1921	DUS2	FIS1	0.305939
1922	DUSP16	FBXW11	0.311817
1923	DVL2	FUT10	0.300062
1924	DYDC2	FBXW9	0.334579
1925	DYNC1LI2	FBXO11	0.43961
1926	DYNC1LI2	FBXW11	0.454131
1927	DYNC1LI2	FOXK2	0.329191
1928	DYNLL2	ELP3	0.375172
1929	DYNLL2	ERI3	0.331701
1930	DYNLL2	EXOSC9	0.300416
1931	DYNLL2	FAM131A	0.316652
1932	DYNLL2	FAM98A	0.303433
1933	DYNLL2	FAXC	0.328719
1934	DYNLL2	GHITM	0.317991
1935	DYRK1A	EMSY	0.34497
1936	DYRK1A	EP400	0.352905
1937	DYRK1A	EPS15	0.311085
1938	DYRK1A	FBXO11	0.381636
1939	DYRK1A	FNIP1	0.377968
1940	DYRK1A	FOXJ3	0.397606
1941	DYRK1A	FOXO3	0.346679
1942	DYRK1A	G3BP2	0.321219
1943	DYRK1A	GLG1	0.33893
1944	DYRK1A	GLTSCR1L	0.410345
1945	DYRK1A	GNA13	0.405117
1946	E2F1	EZH2	0.321938
1947	E2F1	FOXM1	0.500799
1948	E2F2	E2F8	0.388191
1949	E2F2	ESPL1	0.305773
1950	E2F8	ECT2	0.301519
1951	E2F8	EXO1	0.485373
1952	ECSIT	FEM1A	0.314977
1953	ECT2	FOXM1	0.402934
1954	EDARADD	ELF5	0.311041
1955	EDF1	EMC6	0.335531
1956	EDF1	EPN1	0.36118
1957	EDF1	FIBP	0.370292
1958	EDF1	GET4	0.345643
1959	EEF1G	EIF3G	0.315681
1960	EFCAB2	GNPAT	0.336725
1961	EFCAB6	ERICH2	0.330395
1962	EFEMP2	FKBP7	0.321114
1963	EFEMP2	FSTL1	0.317103
1964	EFHC1	ENKUR	0.439272
1965	EFHC1	FANK1	0.343665
1966	EIF2S1	ETF1	0.3058
1967	EIF3A	EIF4EBP2	0.333246
1968	EIF3A	ENTPD4	0.314614
1969	EIF3A	EPRS	0.46518
1970	EIF3A	ETF1	0.459987
1971	EIF3A	ETV3	0.321463
1972	EIF3A	FOXJ3	0.324608
1973	EIF3E	EIF3H	0.581868
1974	EIF4EBP2	FOXJ3	0.347728
1975	EIF4EBP2	FYCO1	0.313134
1976	EIF4G1	ETF1	0.307877
1977	ELAC2	FARSA	0.427446
1978	ELMO3	EPN3	0.394911
1979	ELMSAN1	ETV3	0.390557
1980	ELP3	EXOSC9	0.336821
1981	ELP3	FAN1	0.386817
1982	ELP3	FAXC	0.355772
1983	EMC3	GHITM	0.3029
1984	EMC3	GLRX5	0.308828
1985	EMC6	EMC8	0.370725
1986	EMC6	ENY2	0.307584
1987	EMC6	FAM96B	0.388678
1988	EMC6	FARSA	0.359798
1989	EMC6	FIBP	0.469041
1990	EMC6	GLRX5	0.308127
1991	EMC8	FAM96B	0.302988
1992	EMC8	FIBP	0.48492
1993	EMC8	GLRX5	0.303991
1994	EMP3	FXYD5	0.411014
1995	EMP3	GLIPR2	0.405981
1996	EMSY	EP400	0.338059
1997	EMSY	EPG5	0.322835
1998	EMSY	EPS15	0.356363
1999	EMSY	FAM160B1	0.307176
[truncated: 119 more rows]
