# Supplementary material for: Constructing a comprehensive gene co-expression based interactome in Bos taurus
Source: PeerJ. 2017 Dec 4;5:e4107. doi: 10.7717/peerj.4107 (PMC5719962; doi:10.7717/peerj.4107)
Supplement: Table S5 [file peerj-05-4107-s006.xlsx]

## Sheet: Sheet1
GeneSymbol	Degree
API5	279
FBXO11	266
EMSY	262
AMZ2	251
DCTN4	248
BIRC6	243
DDX3X	234
DYNLL2	232
G3BP2	232
ELP3	232
EMC6	231
ANKLE2	228
ADNP	224
TARDBP	224
ALKBH7	223
DDX17	221
ANKRD46	218
WAC	217
EIF3A	215
ABCE1	213
CMTM6	212
ASNA1	212
FAM208B	209
FIBP	207
ANKRD17	204
FBXW11	203
COA1	202
ALS2	202
DNTTIP2	199
ERI3	199
BLOC1S6	198
COQ7	198
CTR9	197
DNMT3A	197
FOXJ3	195
AGGF1	195
GOLGA3	195
GOLGA1	195
FAXC	194
CHCHD7	193
BROX	192
GART	192
BTAF1	191
COPS7A	191
DHPS	190
C12orf49	190
DRAP1	188
EPS15	188
CELF1	186
EDF1	186
CLPP	184
BCLAF1	183
CAPZA1	183
TRAPPC13	183
ARID2	182
DCTN1	182
AP1G1	182
FAM120A	181
DNAJC11	181
CKAP5	181
DNAJB6	180
ARHGAP35	179
EP400	178
DMAP1	178
EPG5	177
COPS6	177
ARRDC3	176
CLNS1A	176
DYNC1LI2	175
GPATCH8	175
FAN1	175
CCDC25	173
CLASP1	173
GNA13	172
DYRK1A	172
C7orf61	172
DSTYK	172
SAP18	171
CEP76	170
DNAJB2	170
ETF1	170
ANAPC15	169
GHITM	169
CD99L2	168
ANKFY1	167
CYHR1	167
ATF2	166
AMFR	166
TSR3	165
COX6B1	163
ATXN10	163
ARID4B	162
GLG1	162
DNAJA3	160
FOXK2	160
GLTSCR1L	159
ACTR10	159
Csnk2b-Ly6g5b	158
ACBD5	158
CCDC96	157
CNOT4	156
EPN1	155
ATP5D	155
AAGAB	155
EEF1A1	155
CRYZ	154
COG5	153
EHMT2	152
BOLA3	152
ASH1L	152
COL4A3BP	151
DMXL1	151
AURKAIP1	151
FAM96B	151
ATP5J2	151
ARFGEF2	151
CCPG1	151
EIF4G3	151
BRWD1	150
ADRM1	150
CEP104	149
EPC1	148
BCS1L	148
CPSF2	148
DOPEY1	148
FOXO3	147
ATRN	147
CEP164	147
PPP2R4	147
CDC73	147
COG3	146
CDK20	146
CLUAP1	146
C12orf73	146
DIMT1	146
EXOC8	145
CRIM1	145
ADAM10	144
FLOT1	144
CHCHD1	144
AP3S2	144
TCP1	144
FARSA	143
DYDC2	142
ATRX	142
CAMSAP2	142
AGBL5	142
DCTN3	142
BCL7B	142
ACTR3B	141
FIS1	141
CHMP7	141
EPRS	141
DHX9	141
DCAF13	141
FAM160B1	140
CBY1	140
ARL3	140
ABCB10	140
ALDH6A1	139
CSNK2A1	139
ANKRD52	139
FNIP1	138
DUS2	138
CHD9	137
SNU13	137
GLRX5	137
C16orf72	137
EMC3	137
C7orf25	137
PRRC2C	136
APBB3	136
COX14	136
CCSMST1	136
BLOC1S1	135
EMC8	135
C19orf54	135
ATAT1	134
DDX46	133
CUEDC2	133
ABHD10	133
COQ5	132
DEXI	132
ARNT	130
BCKDK	130
C11orf58	130
AGO1	129
DRG2	129
GBF1	129
FBXO3	129
CASD1	129
HERC2	129
FUT10	128
FASTK	128
CXXC5	128
MRPL27	128
ECH1	128
ELF1	127
AKTIP	127
SLC35A5	127
DTX3	126
FTO	126
WDR48	126
COMMD10	126
CHAMP1	126
C5orf24	125
DENND6A	125
ARID1B	125
EXOSC9	125
ALDH4A1	125
BPTF	124
DHX30	124
DST	124
CISD1	124
ARHGEF10L	124
ERP44	124
FBXL17	123
CDK12	122
AAMP	121
D2HGDH	121
ZNF358	121
EFCAB2	121
BOLA1	121
CIPC	120
GPR173	119
CAMLG	119
ANKRD28	119
FAM91A1	118
DLG1	118
CDK13	118
CPNE1	118
RAB8A	118
GDI1	118
GNAI3	118
TNFRSF1A	118
APOPT1	118
DENND4C	117
GAL3ST4	117
CHCHD6	117
CCT7	117
CLTB	117
ATG2B	116
GMCL1	116
DOHH	116
COX15	116
DMTF1	116
DPH3	116
AZIN1	116
DNAH5	115
COQ4	115
COMMD8	115
C15orf61	115
FAM185A	114
ARL8B	114
ATXN2	114
ERCC6	113
C5orf42	113
GLB1L	113
ATG13	113
CACNA2D3	113
ADAR	113
ATAD1	113
CCNT1	112
CHD6	112
EXOC4	112
CUEDC1	112
GANAB	112
GPR107	111
CPQ	111
GET4	111
CFLAR	111
FBXO28	111
CHTOP	111
BCL10	111
ARID4A	110
CCDC124	110
EDEM1	110
ABHD17A	110
ANP32E	110
C14orf2	110
COG6	110
FARSB	110
ASXL2	109
CDK10	109
EPN2	109
WASF2	109
ATXN7L3B	109
AGPAT3	109
C5orf22	108
CHPF	108
DERL1	108
CASP9	108
FLVCR1	107
CHST14	107
C2orf88	107
GMEB1	106
FAM131A	106
BRPF3	106
AP2S1	106
EIF3I	106
GNPAT	106
FAM98A	106
ABCD2	106
DVL2	105
DLC1	105
DNAJC18	105
ARID1A	105
C19orf66	105
AKT1S1	105
ABCA1	104
C8orf37	104
ARMCX1	104
AHSA1	104
GLRX3	104
DNAJC24	104
ALMS1	103
CCNJ	103
CAPN7	103
C15orf40	103
C17orf75	103
CCDC78	102
CDKL4	102
CDC42BPA	102
DHX33	102
BBX	102
ATP9B	102
C3orf18	102
GLTSCR2	102
C3orf70	101
CBFB	101
CCDC106	101
CRELD1	101
CARD6	101
ATN1	100
CMTR2	100
NDUFV1	100
COPS8	100
EIF5	100
STK16	100
CLIC1	100
POLR1B	99
CASC1	99
ADGRL1	99
ADNP2	99
DDX41	99
CAPRIN2	99
SLC25A6	99
DUSP16	98
FBXW9	98
DDX56	98
FNBP4	98
ANKRD9	98
G6PC3	98
DEPDC1	98
GPR108	98
ENY2	98
C16orf5	98
CWF19L2	98
FAM20B	97
DHTKD1	97
ADAM17	97
AP5Z1	97
AGRN	97
CCDC66	97
bta-mir-2382	97
BBS4	96
EXD2	96
FNDC3A	96
FCHO2	96
GAS8	96
RECQL	96
DBN1	96
CTSF	96
CXorf58	96
BPHL	96
ALK	96
AHCYL2	96
AKIRIN2	96
ARPC3	96
CD164	95
BICD2	95
CIAO1	95
ATP2C1	94
ADIPOR1	94
GIGYF2	94
ELF2	94
DIDO1	94
FN3KRP	94
FAM8A1	94
DBP	94
C19orf70	94
ABCB6	94
CHD7	94
CLTC	94
ENTPD4	93
CDC27	93
ANO6	93
EFCAB7	93
MYH9	93
FLT1	93
XPOT	92
ELAC2	92
CROCC	92
FAM134C	92
ARFIP1	92
CHCHD2	92
ADAMTS10	92
C16orf70	92
ARMC9	91
EPM2AIP1	91
ATP13A3	91
COPS3	91
APBB1	91
RPL37	91
FNIP2	90
DLG4	90
MAP2K2	90
EIF4A2	90
CPEB4	90
CBLB	89
C2orf44	89
AGPS	89
BDP1	89
STARD3NL	89
CNKSR2	89
GLO1	89
FAM195A	89
C7orf49	89
ATP1B1	89
FOXM1	88
C11orf84	88
COX6C	88
FAM149A	88
CACYBP	88
ATP6V1C1	88
ARVCF	88
ACSM5	88
CRCP	88
EIF4EBP2	87
FAM134A	87
CUL9	87
EYA3	87
CAND1	87
APOO	87
APPL2	87
ATPAF2	87
UBXN4	87
CEP70	87
ARPC1B	87
ABCA5	87
GAK	86
ELMSAN1	86
CC2D2A	86
COX10	86
ASPH	86
GABBR1	85
CCDC189	85
ARHGEF12	85
BIRC2	85
EML4	85
CTSO	85
COA3	85
FAM60A	85
CCT6A	85
FRYL	84
ARCN1	84
CCDC17	84
MTDH	84
TMEM63B	84
CDC42SE1	84
BAD	84
CXXC1	84
PSMB1	84
COX4I1	84
C10orf76	84
AKR1A1	84
C6orf163	84
ATG10	84
INTS1	84
CASP8	84
CHURC1	84
DROSHA	83
DCAF5	83
AMDHD1	83
TIA1	82
ETV3	82
DCP1A	82
ATP11A	82
GIT2	82
ATXN1L	82
AK6	82
COPS5	82
ENSA	82
C14orf142	82
ADPGK	82
ESRRA	82
ERGIC3	82
CLEC16A	82
AP2B1	82
ANKRD12	81
DNM1L	81
CUL7	81
CEP112	81
COA5	81
ANKRD54	81
CHMP6	81
BTBD6	81
BAZ2A	81
GADD45GIP1	81
DENND2A	81
EIF4ENIF1	81
EFHC1	80
EDRF1	80
ARL5A	80
DUSP15	80
FARS2	80
BAG1	80
EFEMP2	80
CLIP3	80
EIF4E3	80
ADHFE1	80
MFSD14A	80
RPL34	80
FAM196A	79
EXOC6B	79
ACOX1	79
FAM179B	79
DHX29	79
ATL3	79
GATAD2B	79
GID4	79
CCDC58	79
ANAPC11	79
ARMCX6	79
FAM109B	79
CLPTM1L	79
BBS7	78
ERCC4	78
C1orf210	78
GAPVD1	78
CSE1L	78
C1QBP	78
CDIPT	78
ATP13A1	78
C12orf29	78
G2E3	77
FMR1	77
C7orf60	77
DOCK7	77
ABCB7	77
TBRG4	77
DZIP1	77
C1D	77
DNAJC7	77
ARV1	77
CREBBP	77
ARHGAP21	77
RPL11	77
ARHGAP11A	76
BZRAP1	76
AGO4	76
ARHGAP5	76
DYNC1LI1	76
CKAP2	76
ABHD5	76
FANCE	76
CCDC65	76
ABCF3	76
C10orf35	76
DHX34	76
ATP5G3	76
EDEM2	76
DNAJC27	76
CDC5L	76
ANAPC7	76
GLA	75
FKTN	75
FBXO30	75
CAPRIN1	75
ERBB2IP	75
DDIAS	75
CDK9	75
ESRP1	75
COPB1	75
CHMP4B	75
ATP5S	75
CITED1	75
ACTN1	75
GIPC1	75
COX8A	75
ACTR2	75
C3orf67	74
CENPK	74
EFNA2	74
DPY19L4	74
ATP6V0A2	74
GNAQ	74
ECD	74
ESYT2	74
BRD4	74
FUCA2	74
CASP2	74
FAM117A	74
EIF2AK3	74
CASC4	74
RPL14	74
CBFA2T2	73
ATMIN	73
CTDSPL2	73
ARPC2	73
DICER1	73
CDC123	73
CCDC82	73
ABHD14B	73
GOLPH3L	73
PDIA3	73
FSTL1	73
EIF2S1	73
C2CD5	73
CNN2	73
E2F2	72
CCNB1	72
CNOT6	72
FAM63B	72
FNDC3B	72
GPC1	72
GINS2	72
CHEK1	72
GNL1	72
ENDOG	72
ATP5J	72
GPKOW	72
DDX1	72
BACE2	72
PHAX	72
CCAR2	71
PCF11	71
CDC37	71
CLK2	71
DOT1L	71
FOXRED1	71
ELOF1	71
CLYBL	71
TM9SF3	71
CEP55	71
DHX36	71
FRY	71
C16orf71	70
FAM65B	70
ANKAR	70
FAM208A	70
G3BP1	70
DCLK1	70
AADAT	70
EVC	70
C4orf27	70
ABTB1	70
GFRA4	70
CACNA1E	70
ARHGEF17	70
GNAI2	70
GNB3	70
GPAT4	70
EML3	70
CPOX	70
ATE1	69
CCDC14	69
FOXO4	69
FAM111B	69
EPB41	69
TAF1C	69
CNPY4	69
CMTM3	69
ATG4D	69
AIP	69
EIF4B	69
CRTAP	69
FNDC5	69
C2orf69	68
FBXW12	68
CEP131	68
AK4	68
AXL	68
CRNKL1	68
ARHGAP27	68
C14orf119	68
ATP5C1	68
CYP20A1	68
EMP3	68
FAM161B	68
CINP	68
BRAF	68
CDT1	67
EIF2AK2	67
FAM76A	67
C12orf66	67
ERGIC2	67
C3orf22	67
BRAT1	67
FAM162A	67
SDHB	67
YWHAQ	67
AP3M2	67
AMT	66
ASAP2	66
AMPD2	66
ATAD5	66
LIX1L	66
CACNA1H	66
CAMSAP1	66
ASCC2	65
ALDH3B1	65
CDK2AP1	65
ACTR3	65
DCTN6	65
DHFR	65
HNRNPR	65
CKS2	64
DCUN1D2	64
EMC1	64
BTBD7	64
GMFB	64
C9orf69	64
ATG16L1	64
CENPV	64
EIF4G2	64
FKBP9	64
BOD1L1	64
FGF2	64
C6orf203	64
GINS1	64
EXOC3	64
ERAL1	64
GFM1	64
CAP1	64
CAMTA2	64
E2F1	63
CDK17	63
ERBB4	63
DBF4	63
CDK1	63
CNOT3	63
FAM195B	63
TGFBR2	63
FKBP7	63
ECSIT	63
SLC25A11	63
CLCN4	63
CFAP97	63
CDCA5	62
ARGLU1	62
EZH2	62
CUL4B	62
GPATCH2L	62
CATSPERG	62
CNOT6L	62
SRSF10	62
DRAM2	62
BZW1	62
ALKBH6	62
DENND6B	62
CHAF1B	62
COX5A	62
ATP9A	62
DDAH2	62
AGO2	62
ARHGAP12	62
GNB2	62
CAAP1	62
CENPW	61
EXO1	61
BACH1	61
GGN	61
AK8	61
APBB2	61
USP33	61
CENPE	61
FAM13C	61
DIRAS1	61
FGFR1OP	61
CPSF1	61
CHD3	61
CNRIP1	61
ERICH2	61
C2orf47	61
CDH1	61
CYC1	61
BET1L	61
ENOPH1	61
EIF4A1	61
DENND1A	61
PPIB	61
CKAP2L	60
BIRC8	60
CSGALNACT2	60
ARMCX2	60
CCDC186	60
CEP78	60
EEFSEC	60
DHX15	60
GPATCH2	60
CECR5	60
ARHGEF5	60
AP1M2	60
BCL2L13	60
FAIM	60
TTC33	60
BIN3	59
CHD1	59
ADCY10	59
FAR1	59
AKAP9	59
HUWE1	59
AP1S1	59
C12orf65	59
CCDC120	59
CLDN7	59
CGN	59
GBA	59
AIMP1	59
FBXO16	58
FAM76B	58
FAM120C	58
CCDC47	58
CDC14B	58
EIF4G1	58
ATP11B	58
SRRM2	58
FKBP3	58
BAIAP2L1	58
ATR	58
CTNND1	58
ELP2	58
SSR2	58
CCNF	57
FOXO1	57
FBXO5	57
CLASRP	57
ABLIM1	57
FBXO33	57
COPA	57
GABPB1	57
ACD	57
AMMECR1L	57
DDX59	57
NRAS	57
ANKRD45	57
DCPS	57
EMC4	57
GNPTG	57
GNB1	57
ARMC10	57
ANKRA2	57
AZI2	57
DGKD	57
CLTA	57
DEPDC1B	56
ANXA6	56
FUT11	56
CRAMP1	56
AURKA	56
GLT8D1	56
ATF6	56
CRY1	56
TFCP2	56
ESCO1	56
CNOT1	56
STAT1	56
DDX31	56
FGGY	56
CHPF2	56
DPAGT1	56
CORO1B	56
GPBP1	56
CFL1	56
EIF3G	56
GNB2L1	56
FCHSD2	55
C9orf114	55
ATM	55
CPNE3	55
CEP162	55
ADCY3	55
DDX5	55
ARFIP2	55
FAM188B	55
FAM171A1	55
EZH1	55
GOLPH3	55
ARF4	55
GPI	55
CCDC59	55
APC	55
DNMT1	55
BOLA-A	55
FAM234B	55
CCNB2	54
AMER1	54
DTX3L	54
FBXO36	54
AFF4	54
AREL1	54
AGPAT1	54
GALNT11	54
CCNT2	54
ALDH5A1	54
SIRT2	54
DEK	54
CANX	54
CACNA1C	54
ARSA	54
CSK	54
DENND4B	54
CLUH	54
DOLPP1	54
BUB3	54
COLGALT1	54
DLGAP5	53
ASPM	53
ANKRD26	53
CAD	53
ERI2	53
GGA1	53
EML1	53
COX11	53
DENND1C	53
EIF2B3	53
AP3M1	53
EXT2	53
NDUFS4	53
RPN2	53
GLMP	53
DNAJC12	53
CCDC127	53
AGTPBP1	53
ANXA4	53
BCL9	52
CHM	52
CSPP1	52
DNAL1	52
ANKIB1	52
TOP2B	52
DDX50	52
FXN	52
C7orf50	52
E2F8	52
PSMD8	52
FYTTD1	52
ABCG2	52
EIF2AK4	52
ALG12	52
FZD1	52
ACAP3	51
AHSP	51
CETN2	51
BTBD10	51
AP4E1	51
ELMO3	51
ABCC10	51
EVC2	51
FBRS	51
FBXO25	51
ASB6	51
C11orf73	51
ARF6	51
CFAP100	51
CHORDC1	51
F11R	51
C1R	51
ACSL5	51
CCNA2	50
NXF1	50
GPD1L	50
E4F1	50
FTCDNL1	50
CYP4V2	50
BOP1	50
ERCC8	50
BCCIP	50
DNALI1	50
DDR1	50
DCUN1D1	50
ESRP2	50
GIGYF1	50
CLK1	50
ATP5A1	50
GCK	50
C15orf57	50
C18orf32	50
AKIRIN1	50
DIS3L	50
ACAA2	50
HSPB1	50
C1S	50
RPS20	50
AURKB	49
FBXL2	49
GPR155	49
EFHD2	49
C25H16ORF13	49
ADCK4	49
SRP68	49
CDK5RAP3	49
ATP5G2	49
BPNT1	49
CCDC125	49
CBX6	49
ANKRD40	49
ZFP36L1	49
DDX28	49
ATXN2L	48
EWSR1	48
CCDC158	48
ARMC6	48
CMSS1	48
BTBD2	48
ANKRD16	48
CHD8	48
ASXL1	48
AKIP1	48
FBXW5	48
CLPX	48
FRMD8	48
ATP5F1	48
ATP5B	48
FUCA1	48
FBXW4	48
EPN3	48
ABT1	48
ESPL1	47
CDCA3	47
CCDC153	47
CEP295	47
CARF	47
CCP110	47
CALCOCO1	47
CBR4	47
AGFG1	47
GDAP2	47
FBXO17	47
CDH13	47
CHTF8	47
RASA1	47
HSP90AA1	47
C16orf46	47
QSOX1	47
CTSH	47
ARPC5	47
BTBD9	47
CLDN15	46
FAM193B	46
COLGALT2	46
ANKRD13D	46
CENPC	46
FIZ1	46
FAM83H	46
EDC4	46
CHMP1A	46
CCDC61	46
CPSF7	46
ELK3	46
CLDN12	46
DCTN2	46
CD276	46
ARHGEF16	46
ALG8	46
DUSP7	46
CYTH1	46
ALDH3A2	46
CIRBP	46
COX7A2	46
TXNIP	46
ARHGAP1	46
GGNBP2	46
FLT3LG	46
ERCC6L	45
DNASE1	45
ELOVL1	45
DGKQ	45
ADGRF5	45
CREBZF	45
COPB2	45
FRS3	45
CHURC1-FNTB	45
C16orf62	45
ARMC5	45
CAB39L	45
GOLGB1	45
FBLN1	45
DR1	45
EIF4E	45
DPM2	45
ACOT13	45
ANXA11	45
C17orf62	45
BCAS3	45
CDC25C	44
CDC20	44
DCAF16	44
BRIP1	44
CBLC	44
DCLK3	44
DIP2C	44
FAM133A	44
GNPTAB	44
E2F3	44
CHMP4A	44
SIN3A	44
CLCC1	44
CNOT7	44
AP2A1	44
EMC2	44
AP1G2	44
DYNC2LI1	44
CD302	44
GFOD2	44
CLIP2	44
BAZ1B	44
ATP8B2	44
AFG3L2	44
BTRC	44
ATP5G1	44
RARS	44
CNPY3	44
CHID1	44
AASDH	44
EHD2	44
CTSS	44
C2orf54	44
GLIPR2	44
ESCO2	43
CFAP36	43
CCDC191	43
C2orf81	43
DTL	43
ADD3	43
GLCCI1	43
TBC1D22B	43
LANCL1	43
GALC	43
ARFGEF1	43
FAM206A	43
ANGEL2	43
DMWD	43
ASAP1	43
C4orf47	43
CD2AP	43
CAPS2	43
AIFM1	43
GDAP1	43
ADAM20	43
FCER1G	43
CD53	43
C20orf96	42
CREB3L2	42
CCL27	42
GMIP	42
CDR2L	42
CDC42BPG	42
AKAP11	42
SF3B3	42
ARMCX3	42
DDX42	42
AP5M1	42
ECM2	42
ELL2	42
ERLIN2	42
B3GAT3	42
BEND5	42
CBLL1	42
CASC3	42
CUX1	42
DESI2	42
RCN1	42
CIB1	42
C9orf64	42
DDOST	42
DCAF11	42
PYROXD1	42
EBP	42
ATP6V1A	42
GLYR1	42
DBNL	42
LAMB2	42
BOLA-DRB3	42
DRAM1	42
BID	42
DIP2A	41
FZR1	41
AP2A2	41
FAM174A	41
BAIAP2L2	41
BRMS1	41
ALG10	41
ARHGEF1	41
KIAA1468	41
ZBTB1	41
COPE	41
CDC14A	41
ADAT1	41
WDR3	41
A4GALT	41
GOT2	41
GNPNAT1	41
ARFGAP3	41
SND1	41
GLRX2	41
EIF1AY	41
ULK2	41
CYTH4	41
FAM222B	41
CENPF	40
B4GALT5	40
AMOT	40
CFAP126	40
DCAF15	40
ATP2B1	40
DHRS13	40
CAMSAP3	40
ALDH1B1	40
ACIN1	40
C5orf34	40
DIAPH1	40
DCHS1	40
C21orf2	40
FAM65A	40
DLG5	40
ATXN7L3	40
FGD1	40
ARPC4	40
FYCO1	40
HCFC1	40
CHMP2A	40
DDR2	40
ARRDC1	40
ANTXR2	40
ALG5	40
LIMA1	40
ALAS1	40
ERP29	40
BET1	40
CD81	40
ANKRD13A	40
CRISPLD2	40
BoLA DR-ALPHA	40
CDC6	39
DYNLRB2	39
CCDC160	39
CADPS2	39
GPHN	39
DACT1	39
DDX54	39
ABCF1	39
DSG2	39
GALNS	39
CYBRD1	39
FAM205A	39
EVI5L	39
ATP6V0B	39
ARAP1	39
FAM173A	39
CDK2	39
CD47	39
ASMTL	39
ETV6	39
CTDSP1	39
CYFIP1	39
CDCP1	39
BIN2	39
EMILIN1	39
MICU2	39
SUCLG1	39
ABCF2	39
FAM214A	39
CDC42SE2	39
HSPA8	39
ACAT2	39
RPLP0	39
BUB1B	38
DTYMK	38
C6orf89	38
EPCAM	38
CREBRF	38
AUTS2	38
CASP8AP2	38
FBXW7	38
DLG3	38
ATAD2B	38
CAMTA1	38
BCL7C	38
CCDC91	38
DBNDD2	38
DNM1	38
CTCF	38
CPXM1	38
TCEB1	38
AHCYL1	38
IPO5	38
FAM188A	38
CDC42BPB	38
AP1S3	38
EPHA1	38
AP3B1	38
DNMBP	38
ARL6IP5	38
CCAR1	38
EFNB1	38
CEP170	38
ATP6AP2	38
ACLY	38
FAM216B	38
DNAJB12	38
ASF1B	37
COL16A1	37
EDEM3	37
AHR	37
CABIN1	37
ERBB3	37
C8H9orf152	37
BRSK1	37
DDX58	37
C5orf30	37
SBDS	37
CHERP	37
ARMC7	37
ADPRH	37
C15orf39	37
CD2	37
FKBP11	37
ERGIC1	37
GAS6	37
DTNBP1	37
ATP6V0E1	37
CAV1	37
CSRNP2	37
GCC2	37
ASB8	37
GLIPR1	37
FAM160B2	37
FAM134B	37
C9orf24	36
CRTC3	36
BHLHB9	36
FRS2	36
TSC2	36
ATF6B	36
AKAP8L	36
ASH2L	36
SEC16A	36
FGFR1OP2	36
CCDC51	36
DDX52	36
NAA50	36
ECI1	36
CSGALNACT1	36
FKBP5	36
CARS2	36
ARHGEF6	36
FMO5	36
CASP7	36
CEP95	36
CEP250	36
ANK3	36
ALKBH4	36
EBPL	36
IK	36
PEA15	36
HNRNPUL1	36
UFD1L	36
CXorf56	36
SUGP1	36
GMPS	36
DNAJB11	36
FKBP10	36
FAM69B	36
LAPTM5	36
BTF3	36
ERAP1	36
FXYD5	36
BAK1	35
FANK1	35
BUB1	35
EFNA4	35
AIM1L	35
C10orf12	35
DIAPH3	35
ACAD11	35
FASTKD3	35
APH1A	35
EML5	35
CDC7	35
CASP6	35
BCKDHA	35
CIZ1	35
DNLZ	35
FUBP3	35
JAM2	35
FAM105A	35
ANXA5	35
GMPPB	35
IDH3B	35
PDIA6	35
BORA	35
ATP6V1E1	35
AK7	35
FBXL14	35
RPL24	35
CACFD1	34
C4orf48	34
FAM102A	34
ADO	34
FBXW8	34
ARHGEF11	34
DPP9	34
CERCAM	34
BAZ2B	34
FPGT	34
DCUN1D4	34
BAALC	34
ALDH7A1	34
DUSP19	34
DNAAF5	34
CLEC14A	34
DGCR14	34
DNAJA2	34
ERCC2	34
ARPC1A	34
GLIS2	34
BMPR1A	34
ALPK1	34
CD84	34
CD3E	34
CCL5	34
GGA3	34
CALR	34
GARS	34
FAM64A	34
FFAR2	34
JSP.1	34
CNNM3	33
ADCY4	33
DCBLD2	33
CCDC181	33
CEP350	33
FZD4	33
BCL2	33
CWC22	33
AARS2	33
GABPA	33
FAM13B	33
CCDC77	33
C14orf166	33
ESF1	33
ARL2BP	33
C6orf201	33
HNRNPDL	33
ANGEL1	33
ENTPD7	33
ATP8A1	33
ATP6V1D	33
CARD9	33
CSTF1	33
WDR75	33
CCDC102A	33
DDT	33
CDH22	33
BAX	33
CELSR2	33
CCNYL1	33
CD48	33
FH	33
EXOC1	33
FGD2	33
DOK2	33
CD37	33
CASP4	33
GBA2	33
BIRC5	32
BAHCC1	32
ACOXL	32
ERC1	32
DNAJC13	32
CFAP61	32
AKAP5	32
BCAP31	32
ABHD17C	32
GNL3L	32
FAM186B	32
GPR137	32
ARRB2	32
EMC10	32
GEN1	32
BCL2L1	32
CHAF1A	32
FZD2	32
ALG3	32
GALT	32
CREB3	32
CCDC97	32
GNA12	32
AHI1	32
ABI1	32
YWHAB	32
APOOL	32
ACOT12	32
COA7	32
BAG5	32
GALNT12	32
GMFG	32
EIF3L	32
ADSS	32
SELT	32
CYBA	32
ANXA2	32
FES	32
DDX24	32
CDC25B	31
FADS1	31
GCHFR	31
BCAS4	31
CYB561	31
DGAT1	31
GINS4	31
DEPTOR	31
FSTL4	31
E2F7	31
ERO1B	31
ELK1	31
C1orf168	31
CDH5	31
CNNM2	31
CCDC28B	31
COPG1	31
ATG4C	31
GALNT2	31
FAM114A1	31
BHLHE41	31
EMCN	31
EIF3B	31
FBXL19	31
EVI2B	31
DENND5A	31
FAM177A1	31
AK2	31
PDHB	31
CACNB3	31
ATOX1	31
eef1d	31
C1QB	31
FBXO21	30
ANKRD13B	30
FBXO45	30
DTNB	30
ARL1	30
FAM168A	30
CCNE1	30
ATF7IP	30
ARHGAP31	30
GLMN	30
ERLIN1	30
GALNT10	30
FBXO38	30
FUBP1	30
C15orf52	30
ARAP3	30
ALG6	30
CARS	30
GLOD4	30
FAM20C	30
CCDC92	30
AMIGO1	30
KRCC1	30
COLEC12	30
DCN	30
C6orf136	30
FUT8	30
EPHB3	30
LIPA	30
FBXO4	29
ECT2	29
DDX39A	29
DRC3	29
DENND4A	29
CEP68	29
C20orf194	29
GAPDHS	29
CEP170B	29
DDX19B	29
C5orf45	29
APAF1	29
CHUK	29
C10orf107	29
FILIP1L	29
EFCAB6	29
CD34	29
VPS18	29
CPT1A	29
COQ10A	29
EVL	29
ELOVL5	29
DOCK1	29
CXCR3	29
ACO2	29
AK1	29
CLEC6A	29
CHCHD5	29
COL6A3	29
ALG11	29
FEZ1	29
CD99	29
DSCR3	29
CYP27A1	29
FAM129B	29
CXorf36	29
CCL14	29
ASNS	29
EHBP1L1	29
ARHGAP39	29
DSP	28
CD6	28
DCLK2	28
BEX5	28
CFAP69	28
ENAH	28
ARHGEF33	28
CACUL1	28
ENKUR	28
AHDC1	28
C3orf58	28
EBF4	28
GABARAPL1	28
DUS3L	28
C11orf49	28
CLASP2	28
COL15A1	28
CHKA	28
DPP8	28
BNIP2	28
GEMIN4	28
ARHGAP10	28
GALNT3	28
FBXL15	28
DHX57	28
ALG13	28
CSTF2T	28
CDR2	28
C16orf58	28
ERAP2	28
ABCB8	28
DNAJC5	28
EMC7	28
ELK4	28
DCP1B	28
C1orf131	28
GAS2L1	28
FADD	28
FOXJ2	28
DOCK6	28
ANKRD11	28
ADGRA2	28
ABHD16A	28
DCTD	28
FBXO6	28
CYLD	28
DNAJC16	28
EZR	28
ATP6AP1	28
EFS	28
CD9	28
RAP2B	28
ACTN4	28
CRTC1	28
BBS2	27
DNAL4	27
GFI1	27
CLSPN	27
GALK2	27
AP4M1	27
DYX1C1	27
CATSPERD	27
ACBD3	27
CLPTM1	27
CC2D1A	27
CAPN10	27
DCUN1D3	27
CLCN3	27
FYN	27
ANKRD6	27
AKT2	27
SLC38A2	27
ATG5	27
FERMT2	27
FEM1A	27
EIF4H	27
CHMP5	27
ARL6	27
ACADS	27
LRRC14	27
COL6A6	27
BDH2	27
BCKDHB	27
ANKRD27	27
ELP5	27
CTSK	27
ETFB	27
PRDX1	27
CRELD2	27
TARS2	27
COPRS	27
EIF2B4	27
ARMCX5	27
CD300LG	27
AAAS	27
EEF1G	27
EIF3K	27
BAP1	27
DOK1	27
CXCL16	27
BTBD1	27
DNAJB13	26
CTSC	26
EPS8L1	26
C9orf9	26
CYTH3	26
DGCR2	26
FAM120B	26
CPEB2	26
BICC1	26
CORO2A	26
C3orf62	26
PLXND1	26
AP1AR	26
AGK	26
EHBP1	26
AAR2	26
ARRDC4	26
FEZ2	26
ESAM	26
ENTPD6	26
DNA2	26
DYM	26
EIF1B	26
BCL2L12	26
ENTHD2	26
ABHD11	26
ATF1	26
FAM122B	26
ABCC1	26
APEX2	26
FAM83F	26
COL5A1	26
B4GALT1	26
DPP7	26
CAPN5	26
ARL6IP1	26
EEF2	26
COTL1	26
CDKN3	25
CDCA8	25
ANKMY1	25
BBS12	25
CD69	25
CACNG5	25
ETS1	25
DPY19L3	25
CSAD	25
DGUOK	25
CLDN19	25
EBF1	25
CRKL	25
CCDC30	25
ERMARD	25
C2CD3	25
FBXL5	25
FGD5	25
ARHGEF15	25
FBN1	25
FUZ	25
C1orf50	25
FRRS1	25
CCM2	25
DCAF17	25
ENPP1	25
CDC37L1	25
CDC42EP2	25
B3GALT4	25
EI24	25
CASZ1	25
ANAPC16	25
EXOC5	25
CTNNA1	25
DAB2	25
CHCHD4	25
CDC34	25
CD86	25
BCL2A1	25
DLD	25
CERS2	25
CACNG4	25
ARHGDIA	25
ACTG1	25
ERLEC1	25
CD8A	25
B2M	25
IRF1	25
CD74	25
CSRP2BP	25
CTSZ	25
TMSB10	25
EIF3M	25
ACCS	24
CEP72	24
BCL6B	24
BTBD3	24
CERS4	24
BRD8	24
CNTROB	24
GHDC	24
DHRS11	24
ARMC8	24
AQR	24
FBXO8	24
CSNK1G3	24
BBS10	24
DAB2IP	24
DBR1	24
ARHGEF39	24
CPTP	24
EHMT1	24
CSF1R	24
ARIH1	24
B9D2	24
SLC31A1	24
GIPC2	24
CISD2	24
FBXO44	24
CD93	24
DAP3	24
DHCR7	24
DDHD2	24
AVPI1	24
FBXO42	24
COG7	23
GAS2L2	23
GPR135	23
BACE1	23
FAM84B	23
APH1B	23
CBL	23
DAPK1	23
E2F6	23
CHST11	23
DCLRE1C	23
CNTRL	23
CNDP2	23
C9orf142	23
AVPR1A	23
ABRACL	23
CTTNBP2NL	23
ACBD6	23
CRADD	23
DNASE2	23
BRCA1	23
CCNL2	23
BAG6	23
ADH5	23
CAND2	23
ECHS1	23
C7orf26	23
CD151	23
FUK	23
DOCK2	23
DERL3	23
CKAP4	23
CDH11	23
PDHA1	23
CS	23
ENPP4	23
FLNB	23
CTTN	23
ABHD12	23
CORO1A	23
BLVRB	23
EIF3D	23
EFCAB1	22
DGKE	22
ATP8A2	22
C11orf16	22
GNB4	22
C9orf116	22
CHSY1	22
ADCY5	22
GNE	22
ERG	22
CEP19	22
ACAA1	22
BLOC1S2	22
FAHD1	22
CENPI	22
GEMIN8	22
CNTFR	22
SRSF2	22
CASKIN2	22
GGH	22
RFWD3	22
EIF2A	22
ELF4	22
DIABLO	22
CEP57	22
DARS	22
DHX58	22
ARPC5L	22
COL1A2	22
CCS	22
CARHSP1	22
DIRC2	22
C1orf122	22
CST7	22
AGAP3	22
FGFR2	21
EEA1	21
CD3D	21
GPR137C	21
ASAP3	21
FASLG	21
CMTR1	21
DCAF6	21
CARD19	21
CFAP52	21
CACNB1	21
CCDC64	21
GPR162	21
DENND2D	21
ANKS3	21
EXOG	21
ANAPC2	21
CDK16	21
GJA1	21
ARID3A	21
DPP3	21
BMP2K	21
DESI1	21
BAZ1A	21
C6orf62	21
AFF1	21
DNAJC19	21
GPN3	21
CXorf23	21
C10orf10	21
GALK1	21
CBLN4	21
FRAS1	21
CFAP46	21
GATB	21
ARSK	21
AFAP1L2	21
CLMP	21
AP5B1	21
FAM229B	21
CCND1	21
RAD23A	21
ATPAF1	21
EXT1	21
DHRS1	21
FAM49B	21
FAM173B	21
COL3A1	21
HSP90B1	21
RHOB	21
ETFA	21
GPAA1	21
ATP6V1B2	21
PGPEP1	21
SQLE	21
ARHGAP4	21
AVPR2	21
ARHGDIB	21
CD44	21
ERF	20
CCDC183	20
ANTXR1	20
FRG1	20
CFAP45	20
DVL3	20
CCDC85A	20
DSCAML1	20
CCNA1	20
ARL6IP6	20
ACYP2	20
ENKD1	20
DLGAP3	20
CHTF18	20
BRCC3	20
DIXDC1	20
FANCA	20
BBS9	20
CEP192	20
ACTR8	20
COL4A1	20
[truncated: 2,404 more rows]
