# Supplementary material for: Constructing a comprehensive gene co-expression based interactome in Bos taurus
Source: PeerJ. 2017 Dec 4;5:e4107. doi: 10.7717/peerj.4107 (PMC5719962; doi:10.7717/peerj.4107)
Supplement: Table S6 [file peerj-05-4107-s007.xlsx]

## Sheet: Sheet1
GeneSymbol
LIG1
ZNF420
ERCC2
EME1
TEAD2
PIN4
MCM9
ZFP90
LOC100295221
HIST2H2AA4
TBX22
LOC100300167
NOTO
PHF6
TIGD5
TIGD2
TIGD3
TIGD4
LOC104968446
LOC104968456
LOC104975676
LOC104975683
LOC104975684
SRY
LOC107131385
LOC107132069
LOC107132619
LOC107133113
LOC107133263
H4
AHR
ALB
APP
FOS
FUS
ZFX
ARNT
CRYZ
DHX9
DNTT
HOPX
MAPT
MCM3
PRM1
PRM2
KDM5C
TNP1
TNP2
TP53
APEX1
FOXL2
MYOD1
NR5A1
POLD2
PPARA
PPARG
SSRP1
ZFP36
PPP1R8
RABGEF1
POLR1B
STAT5A
STAT5B
PARP1
H2AFZ
HDGF
PPARGC1A
PC
BRCA1
APTX
TRIM21
BANF1
LOC404073
ZFAND5
ING2
EGR4
PTGES2
ONECUT1
IMPDH1
MCM4
ADNP2
TCEANC
POLR2C
POLRMT
CNBP
CASP8AP2
POLG2
LOC505183
CERS4
DDX41
NUCB1
TADA2A
DNTTIP1
TAF1D
HMGXB4
TAF6
GTF2F1
RTEL1
TCEA1
SOX15
SUPV3L1
INO80
TFDP2
TIPIN
HSF1
KIF22
HIST1H2BL
MED26
EXO1
TFPT
C1D
CARHSP1
PCBP4
HIST1H2AC
TAF11
POLR3C
HES4
THAP4
MCM8
ZNF410
HIF3A
HMG20B
TCEA2
GTF2IRD1
ZNF692
DNAJC2
ERCC3
POLR3D
ZNF135
TNFAIP3
THAP3
DHX58
STAT3
TBX4
CARF
ATF4
PDCD5
GTF2F2
TFIP11
SETDB2
ZBTB43
KIAA1958
TGIF1
DDX3X
HP1BP3
TMPO
ANKRD1
POLE3
TTC5
FAAP24
STAT1
DDX1
PPP1R10
GTF2E2
CHRAC1
MYC
NFATC1
MSANTD4
MBD4
LOC511494
REPIN1
POLR1E
SURF6
EEPD1
APEX2
H1FX
HINFP
IMPDH2
QRICH1
PDCD2
MEF2C
RECQL5
PUF60
C19H17orf49
RAD52
HDGFRP2
POLR2E
MUTYH
TAF13
CENPT
NACA
BANP
ORC1
FANCM
HIST2H2AC
KDM1B
HMG20A
CSDE1
E2F6
ZFAND6
ZNF526
DTD1
SSH3
LIG3
NR0B2
POLA2
PAXBP1
ZHX2
MSL3
TOX4
MYSM1
RECQL4
EME2
ZNF184
HIST1H1E
SMAD2
STRBP
POLR1C
HES2
SON
TBP
TBX18
MCM6
ZNF345
POLE2
EBF2
SPZ1
NEUROD4
H2B
HIST1H2BD
ZFP69
TBX15
POLL
ZMYM3
AKAP8
HIST1H2BJ
ZNF341
LOC523458
LOC523631
MIER2
SPO11
ZNF227
LOC524236
TTF1
MRE11A
CSDC2
IER2
E2F4
OTUD7B
LOC525863
TOX
LOC526064
GON4L
RBMS1
LOC526226
EGR3
NFKB2
TEAD4
LOC526789
RNF6
ZNF467
TOP3A
LOC527645
MAP1S
SRRT
LOC528006
MCMDC2
MUS81
POU2AF1
LOC529277
HIST1H2BM
PROX2
LOC530773
CERS5
BACH1
RPAP1
HES6
IFT57
H2AFX
BCL3
SP7
ZNF19
TLR8
MGA
ZFAND3
NAT14
H2AFY
RECQL
POLG
BBX
ZNF143
MXD3
MLF1
TFB1M
ZNF326
SWAP70
ADNP
TCEA3
SOX5
ZNF512
NFYC
G3BP1
AIFM2
POLR2F
DEDD2
FBXO18
SP2
TFDP1
GTF2I
PIAS4
VPS72
LOC534913
SPRTN
POGZ
ZC3H12A
IFIH1
TGIF2
AIFM1
AGFG1
POLR1A
ZMYM5
PHTF1
H2AFY2
SIM1
SMARCB1
SMARCA5
EBF1
KLF7
HIST2H2BE
POLR2B
DEDD
ZNF414
ZBTB22
NFIB
CIC
ZZZ3
BANF2
HEYL
SUPT6H
MIER1
ZNF555
EXO5
ZBTB25
LBX2
HIST3H2A
TFEC
BCL6
ZNF2
POLR1D
HMGB4
CERS2
ABT1
MYNN
TCEANC2
RNF141
NFYA
GLYR1
POLDIP2
AKAP8L
GTF2IRD2
SMUG1
POGK
THAP11
ZBED8
ZEB2
ZBED5
LUC7L3
EPM2AIP1
ZBTB6
SMAD4
PA2G4
POLR3A
DRAP1
POLR2J
ASH1L
WDHD1
SMAD9
POLR3B
DEK
MBD5
HIST1H2AK
ZBTB8A
NFIC
ZNF148
LOC613363
XRCC4
H2AFV
POLE4
APITD1
GPBP1
TBPL1
CENPA
BHLHE41
NPAS2
SOX21
TAF12
IRF6
CERS3
LOC614378
YBX2
THAP5
CBFB
POLB
POLR2K
LOC614881
HIST1H2BB
LOC614970
LIN28A
ZNF628
TBPL2
ZNF219
RMI2
PRM3
HILS1
SYCP3
ZNF34
NUSAP1
MBD3
NFKB1
FEN1
ZMAT4
TMEM18
HIST1H2BN
HIST1H2BI
HIST1H2AG
LOC616868
CERS6
LOC617043
POLR2L
HES7
LOC617875
HIST1H2BA
H2AFJ
IGHMBP2
HIST1H2AM
HMGA1
LOC619094
ZNF574
ZNF181
ZNF668
POLR3H
ZNF572
ZNF22
DDIT3
MYRFL
LIG4
RAG2
ZHX1
ERCC6L
MBD6
TCEB3
KMT2B
CENPW
LOC787269
LOC787465
HES5
NFATC4
WRNIP1
UNCX
SNAPC4
SETDB1
BDP1
TSHZ1
POLE
CDT1
MB21D1
ARID1A
SPTY2D1
CHTF8
CXXC4
H1FOO
POLQ
SMARCA1
MIS18BP1
DNA2
TSHZ3
ARID1B
KAT6B
OASL
BNC2
KAT6A
LCOR
TAF4B
STAT2
RFXAP
HBP1
SOS2
TOPORS
KDM5B
PALB2
ZMYM1
PAX1
OTUD7A
MYRF
AKAP9
ZFY
POLM
BCLAF1
PIAS2
TSHZ2
SHPRH
POLA1
EBF3
OVOL2
SPHK1
RFX1
ZNF850
TBX6
OTP
E2F5
SCX
TADA2B
NOSTRIN
REV3L
SSH2
ARID2
PDS5B
SOS1
TBX10
ZBTB20
BRIP1
ZBP1
ILF2
TERT
ZNF541
HMGXB3
PRDM4
NEFH
NCOR1
GTF2A1
MIER3
CHD3
RFC1
PBRM1
MLF2
MEOX1
POU6F1
CCDC79
GTF3C6
TOX2
ORC3
SMARCAD1
WDR76
GTF3C2
POLN
MYO18A
ZHX3
ZFP57
SPATA24
SETBP1
NFIX
ZBTB17
SSH1
ZNF239
TEAD3
RUNX3
CASZ1
ASXL2
DFFB
GEN1
TIGD7
BLM
ZMYM2
CHD8
PRDM2
BAZ2B
HMGB2
ZMYM4
DNMT3A
IWS1
SIM2
WRN
RYBP
ONECUT2
PRDM12
RC3H2
SMC1B
HIST1H2AL
HIST1H2AD
HIST1H2BF
NCOR2
ARID3C
MPG
ALX4
ASXL1
SMARCC1
PRKRIR
HIST1H4J
HIST4H4
HIST1H4H
HIST1H1D
HIST1H2AJ
C11orf85
HIST1H4C
ERCC6
TEAD1
HOMEZ
SEBOX
DNAJC1
HIST3H2BB
JRKL
TET1
ZNF496
HIST2H2AB
CR2
RABGAP1
PARPBP
HIST1H4D
ILF3
HIST2H4A
CHD5
FBXL19
LIN28B
KDM2A
CENPB
SOX9
TCFL5
LCORL
ZBED2
CENPBD1
ASXL3
ONECUT3
TAF4
HIST1H4A
